# Supplementary material for: The Cancer Genome Atlas Comprehensive Molecular Characterization of Renal Cell Carcinoma
Source: Cell Rep. Author manuscript; Available in PMC 2018 Aug 3. (PMC6075733; doi:10.1016/j.celrep.2018.03.075)
Supplement: 2 [file NIHMS958988-supplement-2.xlsx]

## Sheet: Table S1 Clinical-Genetic Data
	bcr_patient_barcode	PanKidney Pathology	Additional Pathology Data	Survival	vital_status	gender	pathologic_stage	pathologic_T	Mutations Total	purity	ploidy	PanKidney MAF (1=included)	Copy Number Data (1=included)	PanKidney mRNA data (1=included)	PanKidney miRNA data (1=included)	mRNA Cluster	miRNA Cluster	Methylation Cluster	Original TCGA project	CDKN2A Meth	CDKN2A CN	CDKN2A Mut.	CDKN2A Exp	DKK1 cg07684796	SFRP1 cg15839448	VHL Mutation	PBRM1 Mutation	SETD2 Mutation	KDM5C Mutation	BAP1 Mutation	PTEN Mutation	MTOR Mutation	TP53 Mutation	PIK3CA Mutation	MET Mutation	FAT1 Mutation	NF2 Mutation	KDM6A Mutation	SMARCB1 Mutation	NFE2L2 Mutation	STAG2 Mutation	race	ethnicity	person_neoplasm_cancer_status	year_of_initial_pathologic_diagnosis	pathologic_M	clinical_M	pathologic_N	neoplasm_histologic_grade
1	TCGA-A3-3331	ccRCC	Clear cell RCC	1485	Alive	FEMALE	Stage I	T1	121	n/a	n/a	1	1	1	1	1	4	1	KIRC	0.0818814	0.012		8.29784	0.219105	0.0432024	Missense_Mutation	Splice_Site/Missense_Mutation															WHITE	NOT HISPANIC OR LATINO	TUMOR FREE	2005	M0	[Not Available]	N0	G2
2	TCGA-A3-3378	ccRCC	Clear cell RCC	630	Alive	MALE	Stage I	T1	102	0.41	1.93	1	1	1	1	1	3	3	KIRC	0.0566666	0.003		8.30552	0.377246	0.0818894		Frame_Shift_Del															WHITE	NOT HISPANIC OR LATINO	TUMOR FREE	2006	M0	[Not Available]	N0	G3
3	TCGA-A3-3380	ccRCC	Clear cell RCC	567	Alive	MALE	Stage I	T1	54	0.45	3.68	1	1	1	1	1	4	3	KIRC	0.0448586	0.021		6.82993	0.126711	0.118713	Missense_Mutation																[Not Available]	HISPANIC OR LATINO	TUMOR FREE	2007	M0	[Not Available]	N0	G2
4	TCGA-A3-3383	ccRCC	Clear cell RCC	861	Alive	MALE	Stage I	T1	71	0.64	1.97	1	1	1	1	1	4	3	KIRC	0.0597291	0.001		7.99006	0.323613	0.145211	Nonsense_Mutation	Frame_Shift_Del	Nonsense_Mutation														WHITE	[Not Available]	[Not Available]	2006	M0	[Not Available]	NX	G2
5	TCGA-AK-3425	ccRCC	Clear cell RCC	3343	Alive	MALE	Stage I	T1	72	0.45	2	1	1	1	0	1	n/a	n/a	KIRC	n/a	-0.449		9.43622	n/a	n/a		Frame_Shift_Del															WHITE	NOT HISPANIC OR LATINO	[Not Available]	2000	M0	[Not Available]	N0	G2
6	TCGA-CZ-4859	ccRCC	Clear cell RCC	1787	Alive	FEMALE	Stage I	T1	147	0.93	2.08	1	1	1	1	1	3	3	KIRC	0.217604	-0.009		7.88506	0.273578	0.020668	Frame_Shift_Ins										Missense_Mutation					Missense_Mutation	WHITE	[Not Available]	TUMOR FREE	2005	M0	[Not Available]	N0	G2
7	TCGA-CZ-4866	ccRCC	Clear cell RCC	3267	Alive	FEMALE	Stage I	T1	118	0.55	3.39	1	1	1	1	1	3	1	KIRC	0.119342	0.137		7.77512	0.132682	0.0323191					Splice_Site Missense_Mutation		Missense_Mutation										WHITE	NOT HISPANIC OR LATINO	TUMOR FREE	2006	M0	[Not Available]	NX	G3
8	TCGA-B0-5699	ccRCC	Clear cell RCC	3841	Alive	MALE	Stage I	T1	77	0.74	1.95	1	1	1	1	1	3	1	KIRC	0.0979539	-0.001		7.62873	0.232747	0.0232359	Frame_Shift_Ins/Frame_Shift_Del	Missense_Mutation	Nonsense_Mutation		Frame_Shift_Del												WHITE	NOT HISPANIC OR LATINO	TUMOR FREE	2003	M0	[Not Available]	N0	G2
9	TCGA-B0-5705	ccRCC	Clear cell RCC	4537	Alive	FEMALE	Stage I	T1	108	n/a	n/a	1	1	1	1	1	3	3	KIRC	0.128468	0.003		8.20038	0.299363	0.0231666	Missense_Mutation	Frame_Shift_Del															WHITE	NOT HISPANIC OR LATINO	TUMOR FREE	2002	M0	[Not Available]	N0	G2
10	TCGA-CZ-5986	ccRCC	Clear cell RCC	373	Alive	MALE	Stage I	T1	88	0.68	1.94	1	1	1	1	1	3	3	KIRC	0.0696262	-0.005		5.76491	0.128828	0.0434133	Splice_Site	Frame_Shift_Del															WHITE	[Not Available]	TUMOR FREE	2006	M0	[Not Available]	N0	G3
11	TCGA-EU-5904	ccRCC	Clear cell RCC	551	Alive	FEMALE	Stage I	T1	63	0.57	2.01	1	1	1	1	1	4	3	KIRC	0.0762017	-0.001		8.38808	0.248027	0.0356522	Missense_Mutation																WHITE	[Not Available]	TUMOR FREE	2009	M0	[Not Available]	NX	G1
12	TCGA-EU-5905	ccRCC	Clear cell RCC	119	Alive	FEMALE	Stage I	T1	85	0.61	2.75	1	1	1	1	1	1	3	KIRC	0.0659576	-0.016		7.05346	0.156596	0.022971	Frame_Shift_Del																WHITE	[Not Available]	TUMOR FREE	2010	M0	[Not Available]	NX	G3
13	TCGA-A3-3322	ccRCC	Clear cell RCC	1478	Alive	MALE	Stage I	T1a	76	0.68	2.06	1	1	1	1	1	4	3	KIRC	0.0478526	0.003		6.10232	0.11941	0.0315112	Missense_Mutation	Frame_Shift_Del															WHITE	[Not Available]	TUMOR FREE	2006	M0	[Not Available]	NX	G2
14	TCGA-A3-3326	ccRCC	Clear cell RCC	1137	Alive	MALE	Stage I	T1a	88	0.55	2	1	1	1	1	1	3	3	KIRC	0.0576456	0.012		5.7911	0.127161	0.0177445	Nonsense_Mutation	Splice_Site															WHITE	[Not Available]	TUMOR FREE	2006	M0	[Not Available]	NX	G1
15	TCGA-A3-3359	ccRCC	Clear cell RCC	2504	Alive	FEMALE	Stage I	T1a	n/a	0.59	2	0	1	1	0	1	n/a	3	KIRC	0.0851843	-0.002		7.93945	0.287383	0.03124	n/a	n/a	n/a	n/a	n/a	n/a	n/a	n/a	n/a	n/a	n/a	n/a	n/a	n/a	n/a	n/a	WHITE	NOT HISPANIC OR LATINO	TUMOR FREE	2005	M0	[Not Available]	N0	G2
16	TCGA-A3-3365	ccRCC	Clear cell RCC	873	Alive	MALE	Stage I	T1a	59	n/a	n/a	1	1	1	1	1	4	3	KIRC	0.0457316	0.003		6.84305	0.113004	0.0243694	Splice_Site	Frame_Shift_Del															WHITE	[Not Available]	[Not Available]	2006	M0	[Not Available]	NX	G2
17	TCGA-AS-3778	ccRCC	Clear cell RCC	43	Alive	MALE	Stage I	T1a	113	0.7	1.97	1	1	1	0	1	n/a	3	KIRC	0.0492757	0.006		8.33711	0.129108	0.0218898	Frame_Shift_Ins																WHITE	NOT HISPANIC OR LATINO	TUMOR FREE	2010	M0	[Not Available]	NX	G1
18	TCGA-A3-3362	ccRCC	Clear cell RCC	1559	Alive	FEMALE	Stage I	T1a	80	n/a	n/a	1	1	1	1	1	4	3	KIRC	0.105518	0		7.69414	0.103297	0.0218665	Splice_Site	Missense_Mutation															WHITE	NOT HISPANIC OR LATINO	TUMOR FREE	2005	M0	[Not Available]	N0	G2
19	TCGA-B2-4099	ccRCC	Clear cell RCC	972	Alive	MALE	Stage I	T1a	117	0.64	2.01	1	1	1	1	1	4	1	KIRC	0.11052	-0.078		8.54554	0.25927	0.0963167	Missense_Mutation	Frame_Shift_Del															WHITE	NOT HISPANIC OR LATINO	TUMOR FREE	2010	M0	[Not Available]	NX	G3
20	TCGA-B8-4148	ccRCC	Clear cell RCC	1520	Alive	FEMALE	Stage I	T1a	61	n/a	n/a	1	1	1	1	1	4	3	KIRC	0.112796	0.005		8.6388	0.252476	0.0353956	Frame_Shift_Ins	Missense_Mutation															WHITE	NOT HISPANIC OR LATINO	TUMOR FREE	2009	M0	[Not Available]	N0	G3
21	TCGA-B8-4154	ccRCC	Clear cell RCC	1380	Alive	FEMALE	Stage I	T1a	79	n/a	n/a	1	1	1	1	1	4	1	KIRC	0.10803	-0.007		9.28269	0.246267	0.0269192	Nonsense_Mutation	Missense_Mutation															WHITE	NOT HISPANIC OR LATINO	TUMOR FREE	2010	M0	[Not Available]	N0	G2
22	TCGA-AK-3450	ccRCC	Clear cell RCC	1779	Alive	FEMALE	Stage I	T1a	78	0.56	2.03	1	1	1	1	1	4	3	KIRC	0.0705283	-0.149		8.29516	0.254444	0.0262252	Splice_Site																WHITE	NOT HISPANIC OR LATINO	TUMOR FREE	2006	M0	[Not Available]	N0	G2
23	TCGA-AK-3460	ccRCC	Clear cell RCC	2508	Alive	MALE	Stage I	T1a	76	0.6	1.99	1	1	1	1	1	4	3	KIRC	0.080976	-0.015		7.61227	0.378972	0.0563216		Nonsense_Mutation															WHITE	NOT HISPANIC OR LATINO	TUMOR FREE	2007	M0	[Not Available]	NX	G2
24	TCGA-AK-3461	ccRCC	Clear cell RCC	2217	Alive	MALE	Stage I	T1a	55	n/a	n/a	1	1	1	1	1	4	3	KIRC	0.124743	-0.004		7.91973	0.169576	0.0185154																	WHITE	NOT HISPANIC OR LATINO	TUMOR FREE	2007	M0	[Not Available]	NX	G2
25	TCGA-BP-4349	ccRCC	Clear cell RCC	372	Alive	FEMALE	Stage I	T1a	38	0.52	2.02	1	1	1	0	1	n/a	3	KIRC	0.0738492	0.006		7.73115	0.190896	0.0402065	Missense_Mutation																WHITE	[Not Available]	[Not Available]	2006	M0	[Not Available]	NX	G2
26	TCGA-BP-4758	ccRCC	Clear cell RCC	2208	Alive	MALE	Stage I	T1a	35	0.63	1.99	1	1	1	1	1	4	3	KIRC	0.0758999	-0.023		9.24108	0.145529	0.0168625	Frame_Shift_Del																WHITE	[Not Available]	TUMOR FREE	2004	M0	[Not Available]	NX	G2
27	TCGA-BP-4759	ccRCC	Clear cell RCC	2372	Alive	MALE	Stage I	T1a	94	n/a	n/a	1	1	1	1	1	3	3	KIRC	0.109155	0		8.88124	0.14733	0.0208925	Missense_Mutation	Frame_Shift_Del	Nonsense_Mutation														WHITE	NOT HISPANIC OR LATINO	TUMOR FREE	2004	M0	[Not Available]	NX	G2
28	TCGA-BP-4765	ccRCC	Clear cell RCC	2184	Alive	MALE	Stage I	T1a	31	0.56	1.99	1	1	1	1	1	4	3	KIRC	0.0793011	-0.004		6.8016	0.177769	0.0142961	Nonsense_Mutation												Nonsense_Mutation				WHITE	[Not Available]	TUMOR FREE	2004	M0	[Not Available]	NX	G2
29	TCGA-BP-4766	ccRCC	Clear cell RCC	1462	Alive	FEMALE	Stage I	T1a	34	0.66	2.01	1	1	1	1	1	4	3	KIRC	0.117238	-0.734		6.88675	0.153763	0.0269274																	WHITE	[Not Available]	TUMOR FREE	2004	M0	[Not Available]	NX	G3
30	TCGA-BP-4768	ccRCC	Clear cell RCC	400	Alive	FEMALE	Stage I	T1a	58	0.71	3.43	1	1	1	1	1	3	1	KIRC	0.284834	-0.604		8.48317	0.222911	0.0267544															Nonsense_Mutation		WHITE	[Not Available]	TUMOR FREE	2005	M0	[Not Available]	N0	G2
31	TCGA-BP-4774	ccRCC	Clear cell RCC	1885	Alive	FEMALE	Stage I	T1a	49	0.52	1.96	1	1	1	0	1	n/a	3	KIRC	0.0791867	0.006		7.9921	0.121373	0.0131187		Nonsense_Mutation	Missense_Mutation														WHITE	[Not Available]	TUMOR FREE	2005	M0	[Not Available]	NX	G2
32	TCGA-BP-4775	ccRCC	Clear cell RCC	1843	Alive	FEMALE	Stage I	T1a	49	0.46	2.84	1	1	1	1	1	3	3	KIRC	0.118066	0.016		7.06321	0.132655	0.0198473																	WHITE	[Not Available]	WITH TUMOR	2005	M0	[Not Available]	NX	G2
33	TCGA-BP-4776	ccRCC	Clear cell RCC	411	Alive	MALE	Stage I	T1a	n/a	0.52	1.99	0	1	1	1	1	4	3	KIRC	0.0937476	0		9.84207	0.122721	0.261827	n/a	n/a	n/a	n/a	n/a	n/a	n/a	n/a	n/a	n/a	n/a	n/a	n/a	n/a	n/a	n/a	WHITE	[Not Available]	TUMOR FREE	2005	M0	[Not Available]	NX	G2
34	TCGA-BP-4777	ccRCC	Clear cell RCC	1731	Alive	MALE	Stage I	T1a	14	0.39	1.9	1	1	1	1	1	3	3	KIRC	0.0964614	0.006		7.8063	0.339053	0.0271593																	WHITE	NOT HISPANIC OR LATINO	TUMOR FREE	2005	M0	[Not Available]	NX	G3
35	TCGA-BP-4781	ccRCC	Clear cell RCC	2080	Alive	MALE	Stage I	T1a	40	n/a	n/a	1	1	1	1	1	1	1	KIRC	0.209944	-0.281		6.48312	0.0780467	0.0189212																	WHITE	[Not Available]	TUMOR FREE	2005	M0	[Not Available]	NX	G3
36	TCGA-BP-4789	ccRCC	Clear cell RCC	1489	Alive	MALE	Stage I	T1a	36	0.29	4.1	1	1	1	1	1	1	3	KIRC	0.0772139	-0.004		8.20571	0.123426	0.0211309	Nonsense_Mutation																WHITE	[Not Available]	TUMOR FREE	2007	M0	[Not Available]	NX	G2
37	TCGA-BP-4807	ccRCC	Clear cell RCC	211	Alive	MALE	Stage I	T1a	62	0.78	1.95	1	1	1	1	1	1	3	KIRC	0.144724	0.004		7.50688	0.0759342	0.0194543	Frame_Shift_Ins																WHITE	[Not Available]	TUMOR FREE	2008	M0	[Not Available]	NX	G3
38	TCGA-CJ-4886	ccRCC	Clear cell RCC	1952	Alive	FEMALE	Stage I	T1a	21	0.45	2	1	1	1	1	1	1	3	KIRC	0.109728	0.029		7.70034	0.179715	0.072112									Missense_Mutation								WHITE	NOT HISPANIC OR LATINO	TUMOR FREE	2005	M0	[Not Available]	NX	G3
39	TCGA-CJ-4889	ccRCC	Clear cell RCC	1946	Alive	FEMALE	Stage I	T1a	21	n/a	n/a	1	1	1	1	1	1	3	KIRC	0.141936	-0.002		8.38658	0.15344	0.395436																	WHITE	HISPANIC OR LATINO	TUMOR FREE	2005	M0	[Not Available]	NX	G4
40	TCGA-A3-3385	ccRCC	Clear cell RCC	1993	Alive	FEMALE	Stage I	T1a	87	0.84	2.13	1	1	1	1	1	3	3	KIRC	0.0946864	-0.003		5.82992	0.475138	0.0184762	Frame_Shift_Del																WHITE	NOT HISPANIC OR LATINO	TUMOR FREE	2007	M0	[Not Available]	N0	G2
41	TCGA-B0-5110	ccRCC	Clear cell RCC	2009	Alive	FEMALE	Stage I	T1a	93	0.53	2	1	1	1	1	1	4	3	KIRC	0.0799044	0.007		7.35722	0.110817	0.0195052	Missense_Mutation	Frame_Shift_Del															WHITE	NOT HISPANIC OR LATINO	TUMOR FREE	2009	M0	[Not Available]	N0	G2
42	TCGA-B0-5120	ccRCC	Clear cell RCC	1169	Alive	FEMALE	Stage I	T1a	89	0.49	1.94	1	1	1	1	1	1	3	KIRC	0.0741563	0.001		8.35113	0.258135	0.0676418		Frame_Shift_Ins							Missense_Mutation								WHITE	NOT HISPANIC OR LATINO	TUMOR FREE	2010	M0	[Not Available]	N0	G2
43	TCGA-B8-5159	ccRCC	Clear cell RCC	722	Alive	FEMALE	Stage I	T1a	76	0.71	2.11	1	1	1	1	1	1	3	KIRC	0.112569	0.008		7.14032	0.450606	0.145884	Nonsense_Mutation								Nonsense_Mutation								WHITE	NOT HISPANIC OR LATINO	TUMOR FREE	2010	M0	[Not Available]	N0	G3
44	TCGA-B8-5165	ccRCC	Clear cell RCC	737	Alive	MALE	Stage I	T1a	34	0.5	1.98	1	1	1	1	1	1	3	KIRC	0.0872965	0.002		5.49392	0.128705	0.0215572	Splice_Site																WHITE	NOT HISPANIC OR LATINO	TUMOR FREE	2010	M0	[Not Available]	N0	G2
45	TCGA-BP-4782	ccRCC	Clear cell RCC	354	Alive	FEMALE	Stage I	T1a	120	0.45	2.05	1	1	1	1	1	1	3	KIRC	0.0723694	-0.13		7.30336	0.0696111	0.0150944	Missense_Mutation																WHITE	[Not Available]	WITH TUMOR	2005	M0	[Not Available]	NX	G2
46	TCGA-BP-4801	ccRCC	Clear cell RCC	1124	Alive	MALE	Stage I	T1a	86	0.49	1.96	1	1	1	1	1	1	3	KIRC	0.0799671	0.003		8.38183	0.117794	0.0191768		Splice_Site															WHITE	[Not Available]	TUMOR FREE	2007	M0	[Not Available]	NX	G2
47	TCGA-BP-4993	ccRCC	Clear cell RCC	177	Alive	MALE	Stage I	T1a	101	0.66	1.93	1	1	1	1	1	4	3	KIRC	0.0584862	-0.003		8.55572	0.0822725	0.0166433	Frame_Shift_Del	Nonsense_Mutation															WHITE	[Not Available]	TUMOR FREE	2007	M0	[Not Available]	NX	G3
48	TCGA-BP-4961	ccRCC	Clear cell RCC	1935	Alive	MALE	Stage I	T1a	65	n/a	n/a	1	1	1	1	1	4	3	KIRC	0.0955272	0.003		6.96011	0.234718	0.100617	Frame_Shift_Del/Nonsense_Mutation																WHITE	[Not Available]	TUMOR FREE	2005	M0	[Not Available]	NX	G2
49	TCGA-BP-4964	ccRCC	Clear cell RCC	1862	Alive	FEMALE	Stage I	T1a	134	0.73	1.99	1	1	1	0	1	n/a	1	KIRC	0.225772	-0.183		8.53237	0.276285	0.0427224	Missense_Mutation	Missense_Mutation															WHITE	[Not Available]	TUMOR FREE	2005	M0	[Not Available]	N0	G2
50	TCGA-BP-4969	ccRCC	Clear cell RCC	1794	Alive	FEMALE	Stage I	T1a	n/a	0.59	2.56	0	1	1	1	1	4	3	KIRC	0.113127	1.121		6.97279	0.413831	0.0238372	n/a	n/a	n/a	n/a	n/a	n/a	n/a	n/a	n/a	n/a	n/a	n/a	n/a	n/a	n/a	n/a	WHITE	NOT HISPANIC OR LATINO	TUMOR FREE	2006	M0	[Not Available]	NX	G2
51	TCGA-BP-4976	ccRCC	Clear cell RCC	1632	Alive	MALE	Stage I	T1a	111	0.67	2.09	1	1	1	0	1	n/a	n/a	KIRC	n/a	-0.001		6.53173	n/a	n/a	Frame_Shift_Del																WHITE	[Not Available]	TUMOR FREE	2006	M0	[Not Available]	NX	G3
52	TCGA-BP-4986	ccRCC	Clear cell RCC	785	Alive	MALE	Stage I	T1a	47	0.45	3.72	1	1	1	0	1	n/a	n/a	KIRC	n/a	-0.291		9.01122	n/a	n/a	Missense_Mutation											Splice_Site					WHITE	HISPANIC OR LATINO	TUMOR FREE	2006	M0	[Not Available]	N0	G3
53	TCGA-BP-4991	ccRCC	Clear cell RCC	1413	Alive	MALE	Stage I	T1a	67	0.55	1.97	1	1	1	1	1	1	3	KIRC	0.0856119	0.005		6.50142	0.359622	0.0330156	In_Frame_Del																WHITE	[Not Available]	TUMOR FREE	2007	M0	[Not Available]	NX	G2
54	TCGA-BP-4998	ccRCC	Clear cell RCC	932	Alive	MALE	Stage I	T1a	52	n/a	n/a	1	1	1	1	1	1	3	KIRC	0.228834	0.008		7.53152	0.108453	0.0402618	Missense_Mutation																ASIAN	[Not Available]	TUMOR FREE	2007	M0	[Not Available]	NX	G3
55	TCGA-BP-4999	ccRCC	Clear cell RCC	1266	Alive	MALE	Stage I	T1a	70	0.48	1.99	1	1	1	0	1	n/a	3	KIRC	0.0909551	0.009		7.80186	0.0747337	0.0169705	Missense_Mutation	Nonsense_Mutation															WHITE	NOT HISPANIC OR LATINO	TUMOR FREE	2007	M0	[Not Available]	NX	G2
56	TCGA-BP-5004	ccRCC	Clear cell RCC	1126	Alive	MALE	Stage I	T1a	69	0.54	1.86	1	1	1	1	1	4	3	KIRC	0.171288	0.022		6.89542	0.405004	0.148045	Missense_Mutation																WHITE	[Not Available]	TUMOR FREE	2007	M0	[Not Available]	NX	G3
57	TCGA-BP-5006	ccRCC	Clear cell RCC	840	Alive	MALE	Stage I	T1a	45	0.49	1.99	1	1	1	0	1	n/a	n/a	KIRC	n/a	0.007		6.94972	n/a	n/a	Missense_Mutation		Splice_Site														WHITE	[Not Available]	TUMOR FREE	2007	M0	[Not Available]	N0	G2
58	TCGA-BP-5008	ccRCC	Clear cell RCC	1071	Alive	MALE	Stage I	T1a	63	0.32	1.93	1	1	1	1	1	1	3	KIRC	0.133673	0.002		7.62564	0.114752	0.0209347	Missense_Mutation																WHITE	[Not Available]	TUMOR FREE	2007	M0	[Not Available]	NX	G2
59	TCGA-BP-5170	ccRCC	Clear cell RCC	2412	Alive	MALE	Stage I	T1a	63	0.49	2.03	1	1	1	1	1	4	3	KIRC	0.0984894	-0.028		7.51919	0.135146	0.0225704	Splice_Site	Nonsense_Mutation															WHITE	[Not Available]	TUMOR FREE	2004	M0	[Not Available]	NX	G2
60	TCGA-BP-5174	ccRCC	Clear cell RCC	2257	Alive	FEMALE	Stage I	T1a	55	0.59	1.98	1	1	1	1	1	4	3	KIRC	0.0608703	0.005		8.00747	0.0711302	0.0171253	Frame_Shift_Del				Frame_Shift_Del												WHITE	NOT HISPANIC OR LATINO	TUMOR FREE	2004	M0	[Not Available]	NX	G2
61	TCGA-BP-5175	ccRCC	Clear cell RCC	932	Alive	MALE	Stage I	T1a	60	0.34	5.29	1	1	1	1	2	1	3	KIRC	0.141893	-0.391		9.53748	0.13191	0.0429378	Missense_Mutation						Missense_Mutation										WHITE	[Not Available]	[Not Available]	2004	M0	[Not Available]	NX	G3
62	TCGA-BP-5177	ccRCC	Clear cell RCC	293	Alive	FEMALE	Stage I	T1a	62	0.53	2.18	1	1	1	1	1	4	3	KIRC	0.0729461	-0.01		8.90997	0.120204	0.0188871	Missense_Mutation																WHITE	[Not Available]	TUMOR FREE	2004	M0	[Not Available]	NX	G3
63	TCGA-BP-5180	ccRCC	Clear cell RCC	2263	Alive	MALE	Stage I	T1a	57	0.76	1.76	1	1	1	1	1	3	3	KIRC	0.116398	-0.754		7.64529	0.293251	0.0362018	Nonsense_Mutation	Nonsense_Mutation															WHITE	[Not Available]	TUMOR FREE	2004	M0	[Not Available]	NX	G2
64	TCGA-BP-5182	ccRCC	Clear cell RCC	1165	Alive	MALE	Stage I	T1a	98	0.27	3.88	1	1	1	1	1	4	3	KIRC	0.101681	0.006		8.46981	0.303823	0.0381934	Missense_Mutation				Translation_Start_Site												WHITE	NOT HISPANIC OR LATINO	TUMOR FREE	2007	M0	[Not Available]	N0	G3
65	TCGA-BP-5184	ccRCC	Clear cell RCC	1133	Alive	MALE	Stage I	T1a	49	0.56	1.96	1	1	1	1	1	4	3	KIRC	0.0926516	0.004		6.80282	0.37253	0.0483774	Frame_Shift_Del	Frame_Shift_Del															WHITE	[Not Available]	TUMOR FREE	2007	M0	[Not Available]	NX	G3
66	TCGA-BP-5185	ccRCC	Clear cell RCC	1132	Alive	MALE	Stage I	T1a	111	0.71	3.3	1	1	1	1	2	4	3	KIRC	0.0731479	-0.038		9.57509	0.153641	0.0298298	Nonsense_Mutation	Frame_Shift_Del															WHITE	[Not Available]	TUMOR FREE	2007	M0	[Not Available]	NX	G3
67	TCGA-BP-5186	ccRCC	Clear cell RCC	693	Alive	FEMALE	Stage I	T1a	52	0.57	1.98	1	1	1	1	1	4	3	KIRC	0.0936252	0		7.33097	0.236436	0.020342	Splice_Site	Missense_Mutation															WHITE	[Not Available]	TUMOR FREE	2007	M0	[Not Available]	N0	G2
68	TCGA-BP-5187	ccRCC	Clear cell RCC	406	Alive	MALE	Stage I	T1a	90	0.42	1.99	1	1	1	1	1	4	3	KIRC	0.0971713	-0.052		8.4585	0.111245	0.023256	Missense_Mutation	Nonsense_Mutation															WHITE	[Not Available]	TUMOR FREE	2007	M0	[Not Available]	NX	G2
69	TCGA-BP-5190	ccRCC	Clear cell RCC	1011	Alive	MALE	Stage I	T1a	63	0.62	1.96	1	1	1	1	1	3	1	KIRC	0.135149	0.005		8.74453	0.10521	0.0320972	Frame_Shift_Del	Frame_Shift_Del		Missense_Mutation													WHITE	NOT HISPANIC OR LATINO	TUMOR FREE	2007	M0	[Not Available]	NX	G3
70	TCGA-BP-5192	ccRCC	Clear cell RCC	714	Alive	MALE	Stage I	T1a	75	0.74	2.01	1	1	1	1	1	3	3	KIRC	0.0579586	0.003		7.0925	0.142124	0.0395504	Frame_Shift_Del																WHITE	[Not Available]	TUMOR FREE	2007	M0	[Not Available]	NX	G2
71	TCGA-BP-5194	ccRCC	Clear cell RCC	408	Alive	MALE	Stage I	T1a	45	0.63	1.99	1	1	1	1	1	4	3	KIRC	0.105642	-0.001		8.13477	0.196751	0.0180251	Frame_Shift_Del	Frame_Shift_Del															WHITE	[Not Available]	TUMOR FREE	2008	M0	[Not Available]	NX	G2
72	TCGA-BP-5195	ccRCC	Clear cell RCC	749	Alive	MALE	Stage I	T1a	94	0.47	1.94	1	1	1	1	1	4	3	KIRC	0.112662	-0.028		8.71242	0.116324	0.035533	Missense_Mutation	Nonsense_Mutation		Nonsense_Mutation/Frame_Shift_Del		Missense_Mutation											WHITE	NOT HISPANIC OR LATINO	TUMOR FREE	2008	M0	[Not Available]	NX	G2
73	TCGA-BP-5196	ccRCC	Clear cell RCC	1018	Alive	MALE	Stage I	T1a	75	0.41	3.64	1	1	1	1	1	1	3	KIRC	0.0956466	-0.323		9.46055	0.151853	0.0214002	Missense_Mutation																WHITE	[Not Available]	TUMOR FREE	2008	M0	[Not Available]	NX	G2
74	TCGA-CJ-4905	ccRCC	Clear cell RCC	1496	Alive	FEMALE	Stage I	T1a	81	0.57	2.05	1	1	1	1	1	4	1	KIRC	0.129017	0		8.87112	0.363438	0.0285367		Frame_Shift_Del															WHITE	NOT HISPANIC OR LATINO	TUMOR FREE	2006	M0	[Not Available]	NX	G2
75	TCGA-CJ-4908	ccRCC	Clear cell RCC	1531	Alive	MALE	Stage I	T1a	47	0.46	2	1	1	1	1	1	4	3	KIRC	0.0755804	-0.112		7.77178	0.133353	0.0270374	Frame_Shift_Del	Nonsense_Mutation															WHITE	NOT HISPANIC OR LATINO	TUMOR FREE	2006	M0	[Not Available]	NX	G2
76	TCGA-CZ-4853	ccRCC	Clear cell RCC	774	Alive	MALE	Stage I	T1a	152	0.78	1.94	1	1	1	1	1	3	1	KIRC	0.15647	-0.017		8.41614	0.364992	0.0994	Missense_Mutation	Missense_Mutation															WHITE	[Not Available]	TUMOR FREE	2005	M0	[Not Available]	NX	G2
77	TCGA-A3-3358	ccRCC	Clear cell RCC	1307	Alive	FEMALE	Stage I	T1a	113	n/a	n/a	1	1	1	1	1	3	3	KIRC	0.0903059	-0.008		7.91124	0.340489	0.385148			Splice_Site														WHITE	NOT HISPANIC OR LATINO	TUMOR FREE	2005	M0	[Not Available]	N0	G2
78	TCGA-A3-3387	ccRCC	Clear cell RCC	617	Alive	MALE	Stage I	T1a	121	n/a	n/a	1	1	1	1	1	4	1	KIRC	0.21471	-0.009		9.12624	0.213654	0.217261		Nonsense_Mutation															WHITE	NOT HISPANIC OR LATINO	TUMOR FREE	2006	M0	[Not Available]	N0	G2
79	TCGA-B0-5691	ccRCC	Clear cell RCC	3431	Alive	FEMALE	Stage I	T1a	81	0.44	2.01	1	1	1	1	1	4	3	KIRC	0.0756695	-0.001		7.21117	0.163511	0.216435	Frame_Shift_Del						Missense_Mutation										WHITE	NOT HISPANIC OR LATINO	TUMOR FREE	2002	M0	[Not Available]	N0	G3
80	TCGA-B0-5697	ccRCC	Clear cell RCC	2630	Alive	MALE	Stage I	T1a	97	n/a	n/a	1	1	1	1	1	3	3	KIRC	0.286614	-0.002		8.95941	0.104648	0.0211868							Missense_Mutation										WHITE	NOT HISPANIC OR LATINO	TUMOR FREE	2007	M0	[Not Available]	N0	G2
81	TCGA-B0-5700	ccRCC	Clear cell RCC	1790	Alive	MALE	Stage I	T1a	91			1	0	1	1	1	4	3	KIRC	0.0973468	n/a		8.67356	0.240519	0.047454		Nonsense_Mutation									Missense_Mutation						WHITE	NOT HISPANIC OR LATINO	TUMOR FREE	2009	M0	[Not Available]	N0	G2
82	TCGA-B0-5707	ccRCC	Clear cell RCC	3744	Alive	FEMALE	Stage I	T1a	65			1	0	1	1	3	6	2	KIRC	0.142363	n/a		10.2059	0.0925391	0.0273297										Missense_Mutation							WHITE	NOT HISPANIC OR LATINO	TUMOR FREE	2004	M0	[Not Available]	N0	G3
83	TCGA-B2-5635	ccRCC	Clear cell RCC	755	Alive	MALE	Stage I	T1a	101	n/a	n/a	1	1	1	1	1	3	3	KIRC	0.0991648	0.004		7.22615	0.151571	0.0220517	Frame_Shift_Del																WHITE	NOT HISPANIC OR LATINO	TUMOR FREE	2010	M0	[Not Available]	NX	G2
84	TCGA-B2-5636	ccRCC	Clear cell RCC	919	Alive	MALE	Stage I	T1a	26			1	0	1	1	2	1	3	KIRC	0.138545	n/a		8.16077	0.113005	0.0235728																	WHITE	NOT HISPANIC OR LATINO	TUMOR FREE	2010	M0	[Not Available]	NX	G2
85	TCGA-B2-5641	ccRCC	Clear cell RCC	656	Alive	MALE	Stage I	T1a	112	0.46	1.85	1	1	1	1	1	3	3	KIRC	0.305428	-0.213		9.29234	0.299477	0.0841977				Frame_Shift_Del													WHITE	NOT HISPANIC OR LATINO	TUMOR FREE	2010	M0	[Not Available]	N0	G3
86	TCGA-CJ-5671	ccRCC	Clear cell RCC	3987	Alive	MALE	Stage I	T1a	108	0.27	3.45	1	1	1	1	1	1	1	KIRC	0.108794	-0.238		9.15452	0.190559	0.259585		Frame_Shift_Del	Missense_Mutation														WHITE	NOT HISPANIC OR LATINO	TUMOR FREE	2004	M0	[Not Available]	NX	G3
87	TCGA-CW-5583	ccRCC	Clear cell RCC	2489	Alive	FEMALE	Stage I	T1a	57	0.62	2.03	1	1	1	1	1	4	3	KIRC	0.0694229	-0.004		6.84124	0.132443	0.0184442	Frame_Shift_Del																WHITE	[Not Available]	TUMOR FREE	2003	M0	[Not Available]	NX	G2
88	TCGA-CW-5588	ccRCC	Clear cell RCC	2017	Alive	FEMALE	Stage I	T1a	73	0.38	3.71	1	1	1	1	1	1	3	KIRC	0.0874686	-0.168		7.21763	0.166559	0.025505	Missense_Mutation																WHITE	NOT HISPANIC OR LATINO	[Not Available]	2004	M0	[Not Available]	NX	G2
89	TCGA-CW-5589	ccRCC	Clear cell RCC	2378	Alive	MALE	Stage I	T1a	85	n/a	n/a	1	1	1	1	1	3	3	KIRC	0.100692	0.004		7.73355	0.187695	0.0199987		Splice_Site															WHITE	NOT HISPANIC OR LATINO	TUMOR FREE	2004	M0	[Not Available]	NX	G2
90	TCGA-DV-5565	ccRCC	Clear cell RCC	1329	Alive	MALE	Stage I	T1a	78	0.7	1.92	1	1	1	1	1	4	3	KIRC	0.140091	0.001		9.57048	0.10207	0.195387																	WHITE	NOT HISPANIC OR LATINO	WITH TUMOR	2007	M0	[Not Available]	NX	G2
91	TCGA-DV-5566	ccRCC	Clear cell RCC	1398	Alive	FEMALE	Stage I	T1a	75	0.59	1.97	1	1	1	1	1	4	3	KIRC	0.0938929	-0.078		7.91438	0.184563	0.0232559		Nonsense_Mutation															WHITE	NOT HISPANIC OR LATINO	WITH TUMOR	2007	M0	[Not Available]	NX	G2
92	TCGA-DV-5567	ccRCC	Clear cell RCC	2004	Alive	FEMALE	Stage I	T1a	22	n/a	n/a	1	1	1	1	4	5	3	KIRC	0.0942924	-0.006		7.91048	0.142915	0.0220981	Nonsense_Mutation																BLACK OR AFRICAN AMERICAN	NOT HISPANIC OR LATINO	WITH TUMOR	2008	M0	[Not Available]	NX	G2
93	TCGA-DV-5568	ccRCC	Clear cell RCC	370	Alive	MALE	Stage I	T1a	13	0.56	2.02	1	1	1	0	1	n/a	n/a	KIRC	n/a	-0.024		8.70715	n/a	n/a						Nonsense_Mutation											WHITE	NOT HISPANIC OR LATINO	[Not Available]	2009	M0	[Not Available]	NX	G2
94	TCGA-DV-5569	ccRCC	Clear cell RCC	355	Alive	FEMALE	Stage I	T1a	24	0.62	2.01	1	1	1	1	1	4	3	KIRC	0.0891454	0		7.0927	0.110663	0.0195991																	WHITE	NOT HISPANIC OR LATINO	TUMOR FREE	2009	M0	[Not Available]	NX	G2
95	TCGA-DV-5574	ccRCC	Clear cell RCC	2016	Alive	MALE	Stage I	T1a	30	n/a	n/a	1	1	1	1	1	1	3	KIRC	0.0784781	0.004		7.72139	0.13425	0.0386207																	WHITE	NOT HISPANIC OR LATINO	WITH TUMOR	2008	M0	[Not Available]	NX	G2
96	TCGA-DV-5575	ccRCC	Clear cell RCC	1729	Alive	FEMALE	Stage I	T1a	39	0.56	1.9	1	1	1	1	1	4	3	KIRC	0.08923	-0.001		7.24389	0.17423	0.0215083																	WHITE	NOT HISPANIC OR LATINO	WITH TUMOR	2007	M0	[Not Available]	NX	G2
97	TCGA-B8-5545	ccRCC	Clear cell RCC	1525	Alive	MALE	Stage I	T1a	41	0.47	1.95	1	1	1	1	1	1	3	KIRC	0.121023	0.002		7.19295	0.093055	0.0221275																	BLACK OR AFRICAN AMERICAN	NOT HISPANIC OR LATINO	TUMOR FREE	2010	M0	[Not Available]	N0	G2
98	TCGA-CW-6093	ccRCC	Clear cell RCC	3146	Alive	MALE	Stage I	T1a	147	0.56	2.04	1	1	1	1	1	3	3	KIRC	0.0979645	0		7.47115	0.172342	0.0271371	Frame_Shift_Del	Splice_Site															WHITE	NOT HISPANIC OR LATINO	TUMOR FREE	2004	M0	[Not Available]	NX	G1
99	TCGA-CZ-5982	ccRCC	Clear cell RCC	2439	Alive	FEMALE	Stage I	T1a	65	0.62	1.93	1	1	1	1	1	3	1	KIRC	0.540377	-0.006		6.71838	0.210913	0.0224883	Frame_Shift_Del	Nonsense_Mutation															WHITE	[Not Available]	TUMOR FREE	2005	M0	[Not Available]	NX	G2
100	TCGA-3Z-A93Z	ccRCC	Clear cell RCC	385	Alive	MALE	Stage I	T1a	116			1	1	1	1	1	4	3	KIRC	0.147753	-0.008		8.33635	0.101139	0.0156748	Missense_Mutation																BLACK OR AFRICAN AMERICAN	NOT HISPANIC OR LATINO	TUMOR FREE	2013	M0	M0	N0	G2
101	TCGA-A3-A6NI	ccRCC	Clear cell RCC	1018	Alive	MALE	Stage I	T1a	99			1	1	1	1	1	4	3	KIRC	0.0735814	0.008		7.93314	0.0910905	0.0613796	Splice_Site																BLACK OR AFRICAN AMERICAN	NOT HISPANIC OR LATINO	TUMOR FREE	2011	MX	M0	NX	G3
102	TCGA-A3-A6NJ	ccRCC	Clear cell RCC	468	Alive	FEMALE	Stage I	T1a	74			1	1	1	1	1	3	3	KIRC	0.120842	-0.001		7.77739	0.131117	0.0307122		Frame_Shift_Ins															BLACK OR AFRICAN AMERICAN	NOT HISPANIC OR LATINO	TUMOR FREE	2012	MX	M0	NX	G1
103	TCGA-A3-A6NN	ccRCC	Clear cell RCC	3	Alive	MALE	Stage I	T1a	131			1	1	1	1	1	4	3	KIRC	0.0831436	-0.002		9.049	0.179507	0.0414402		Frame_Shift_Del					Missense_Mutation										BLACK OR AFRICAN AMERICAN	NOT HISPANIC OR LATINO	TUMOR FREE	2012	MX	M0	NX	G2
104	TCGA-A3-A8CQ	ccRCC	Clear cell RCC	3	Alive	FEMALE	Stage I	T1a	71			1	1	1	1	1	4	3	KIRC	0.120124	0.007		8.79542	0.0852209	0.0276826																	BLACK OR AFRICAN AMERICAN	NOT HISPANIC OR LATINO	TUMOR FREE	2011	MX	M0	NX	G2
105	TCGA-A3-A8OU	ccRCC	Clear cell RCC	0	Alive	FEMALE	Stage I	T1a	112			1	1	1	1	1	3	3	KIRC	0.116332	-0.153		8.77803	0.358277	0.0242096		Frame_Shift_Del					Missense_Mutation										BLACK OR AFRICAN AMERICAN	NOT HISPANIC OR LATINO	TUMOR FREE	2011	MX	M0	NX	G1
106	TCGA-A3-A8OV	ccRCC	Clear cell RCC	340	Alive	MALE	Stage I	T1a	195			1	1	1	1	1	4	3	KIRC	0.10272	0.002		7.70107	0.171083	0.0299708	Nonsense_Mutation	Missense_Mutation															BLACK OR AFRICAN AMERICAN	NOT HISPANIC OR LATINO	TUMOR FREE	2011	MX	M0	NX	G2
107	TCGA-A3-A8OX	ccRCC	Clear cell RCC	0	Alive	FEMALE	Stage I	T1a	66			1	1	1	1	1	1	3	KIRC	0.0971466	0		8.50193	0.157635	0.025382	Missense_Mutation x2																BLACK OR AFRICAN AMERICAN	NOT HISPANIC OR LATINO	TUMOR FREE	2012	MX	M0	NX	G3
108	TCGA-B8-A54F	ccRCC	Clear cell RCC	519	Alive	FEMALE	Stage I	T1a	44			1	1	1	1	1	1	3	KIRC	0.0982796	-0.003		7.82307	0.162368	0.0417586																	BLACK OR AFRICAN AMERICAN	NOT HISPANIC OR LATINO	TUMOR FREE	2012	MX	M0	NX	G2
109	TCGA-B8-A54G	ccRCC	Clear cell RCC	53	Alive	MALE	Stage I	T1a	64			1	1	1	1	2	2	3	KIRC	0.120896	-0.005		9.20138	0.347277	0.0647532					Nonsense_Mutation												BLACK OR AFRICAN AMERICAN	NOT HISPANIC OR LATINO	TUMOR FREE	2012	MX	M0	NX	G3
110	TCGA-B8-A54K	ccRCC	Clear cell RCC	469	Alive	MALE	Stage I	T1a	n/a			0	1	1	0	2	n/a	n/a	KIRC	n/a	-0.002		8.80203	n/a	n/a	n/a	n/a	n/a	n/a	n/a	n/a	n/a	n/a	n/a	n/a	n/a	n/a	n/a	n/a	n/a	n/a	BLACK OR AFRICAN AMERICAN	NOT HISPANIC OR LATINO	TUMOR FREE	2012	MX	M0	NX	G1
111	TCGA-B8-A7U6	ccRCC	Clear cell RCC	495	Alive	FEMALE	Stage I	T1a	92			1	1	1	1	1	4	3	KIRC	0.107363	-0.029		9.52431	0.0857364	0.0191298																	BLACK OR AFRICAN AMERICAN	NOT HISPANIC OR LATINO	TUMOR FREE	2013	[Not Available]	M0	NX	G3
112	TCGA-CW-6096	ccRCC	Clear cell RCC	2701	Alive	FEMALE	Stage I	T1a	n/a			0	0	0	0	n/a	n/a	n/a	KIRC	n/a	n/a		n/a	n/a	n/a	n/a	n/a	n/a	n/a	n/a	n/a	n/a	n/a	n/a	n/a	n/a	n/a	n/a	n/a	n/a	n/a	WHITE	NOT HISPANIC OR LATINO	TUMOR FREE	2004	M0	[Not Available]	NX	G2
113	TCGA-DV-A4VZ	ccRCC	Clear cell RCC	365	Alive	MALE	Stage I	T1a	18			1	1	1	1	4	1	3	KIRC	0.0749166	0.001		8.73034	0.103745	0.0232033																	BLACK OR AFRICAN AMERICAN	NOT HISPANIC OR LATINO	TUMOR FREE	2007	MX	MX	NX	G2
114	TCGA-GK-A6C7	ccRCC	Clear cell RCC	61	Alive	FEMALE	Stage I	T1a	136			1	1	1	1	1	4	1	KIRC	0.0835369	-0.003		9.41536	0.0549386	0.273066		Missense_Mutation															BLACK OR AFRICAN AMERICAN	NOT HISPANIC OR LATINO	TUMOR FREE	2012	MX	[Not Available]	NX	[Not Available]
115	TCGA-MM-A84U	ccRCC	Clear cell RCC	700	Alive	FEMALE	Stage I	T1a	124			1	1	1	1	1	6	3	KIRC	0.11567	-0.375		9.6122	0.288515	0.0187913							Missense_Mutation										BLACK OR AFRICAN AMERICAN	NOT HISPANIC OR LATINO	TUMOR FREE	2013	MX	MX	NX	G2
116	TCGA-MW-A4EC	ccRCC	Clear cell RCC	498	Alive	FEMALE	Stage I	T1a	61			1	1	1	1	1	3	1	KIRC	0.123325	-0.006		7.65397	0.223395	0.0238608	Missense_Mutation																BLACK OR AFRICAN AMERICAN	HISPANIC OR LATINO	TUMOR FREE	2012	MX	[Not Available]	NX	G2
117	TCGA-T7-A92I	ccRCC	Clear cell RCC	356	Alive	FEMALE	Stage I	T1a	48			1	1	1	1	3	2	3	KIRC	0.0648293	0.008		4.3528	0.0878223	0.0233709																	BLACK OR AFRICAN AMERICAN	NOT HISPANIC OR LATINO	TUMOR FREE	2013	MX	MX	NX	G1
118	TCGA-A3-3319	ccRCC	Clear cell RCC	1130	Alive	MALE	Stage I	T1b	119	0.56	1.94	1	1	1	1	2	1	1	KIRC	0.0752566	-0.515		8.2335	0.112655	0.0825216																	WHITE	[Not Available]	TUMOR FREE	2006	M0	[Not Available]	NX	G2
119	TCGA-A3-3320	ccRCC	Clear cell RCC	1508	Alive	FEMALE	Stage I	T1b	126	0.77	1.94	1	1	1	1	1	4	3	KIRC	0.0455559	0.005		7.21996	0.126943	0.0357206		Nonsense_Mutation															WHITE	[Not Available]	TUMOR FREE	2005	M0	[Not Available]	NX	G1
120	TCGA-A3-3323	ccRCC	Clear cell RCC	1106	Alive	MALE	Stage I	T1b	73	0.56	1.95	1	1	1	1	1	4	1	KIRC	0.0882508	-0.084		8.451	0.302328	0.591083		Splice_Site		Frame_Shift_Del													WHITE	[Not Available]	TUMOR FREE	2006	M0	[Not Available]	NX	G1
121	TCGA-A3-3324	ccRCC	Clear cell RCC	1186	Alive	MALE	Stage I	T1b	n/a	0.59	2.02	0	1	1	1	1	4	3	KIRC	0.0645016	0		8.47777	0.134579	0.0795985	n/a	n/a	n/a	n/a	n/a	n/a	n/a	n/a	n/a	n/a	n/a	n/a	n/a	n/a	n/a	n/a	WHITE	[Not Available]	TUMOR FREE	2006	M0	[Not Available]	NX	G3
122	TCGA-A3-3329	ccRCC	Clear cell RCC	1624	Alive	MALE	Stage I	T1b	n/a			0	0	1	0	1	n/a	3	KIRC	0.0518158	n/a		7.4501	0.69443	0.0689885	n/a	n/a	n/a	n/a	n/a	n/a	n/a	n/a	n/a	n/a	n/a	n/a	n/a	n/a	n/a	n/a	WHITE	NOT HISPANIC OR LATINO	TUMOR FREE	2007	M0	[Not Available]	N0	G2
123	TCGA-A3-3382	ccRCC	Clear cell RCC	574	Alive	MALE	Stage I	T1b	136	0.63	3.25	1	1	1	1	1	4	1	KIRC	0.195587	-0.459		8.31934	0.446679	0.503259	Missense_Mutation	Nonsense_Mutation															WHITE	[Not Available]	WITH TUMOR	2007	M0	[Not Available]	NX	G3
124	TCGA-AK-3444	ccRCC	Clear cell RCC	1471	Alive	FEMALE	Stage I	T1b	138	0.69	2.17	1	1	1	1	1	4	3	KIRC	0.283873	0.003		7.41119	0.103761	0.0227755	Nonsense_Mutation																WHITE	NOT HISPANIC OR LATINO	TUMOR FREE	2006	M0	[Not Available]	NX	G2
125	TCGA-A3-3349	ccRCC	Clear cell RCC	1385	Alive	FEMALE	Stage I	T1b	68	n/a	n/a	1	1	1	1	1	4	3	KIRC	0.10526	0		7.05171	0.120892	0.0165218	Frame_Shift_Del																WHITE	NOT HISPANIC OR LATINO	TUMOR FREE	2006	M0	[Not Available]	N0	G2
126	TCGA-B2-3924	ccRCC	Clear cell RCC	1092	Alive	MALE	Stage I	T1b	107	0.52	2.05	1	1	1	1	1	4	3	KIRC	0.113449	0.001		8.6093	0.124172	0.0373232	Nonsense_Mutation																WHITE	NOT HISPANIC OR LATINO	TUMOR FREE	2010	M0	[Not Available]	NX	G2
127	TCGA-B2-4102	ccRCC	Clear cell RCC	952	Alive	MALE	Stage I	T1b	92	0.48	1.98	1	1	1	1	1	4	3	KIRC	0.0811552	0.004		6.53574	0.125287	0.0615463																	WHITE	NOT HISPANIC OR LATINO	TUMOR FREE	2010	M0	[Not Available]	NX	G2
128	TCGA-BP-4161	ccRCC	Clear cell RCC	2746	Alive	MALE	Stage I	T1b	100	0.65	2.05	1	1	1	1	1	3	1	KIRC	0.119941	-0.133		7.20888	0.417209	0.104929	Nonsense_Mutation	Frame_Shift_Del	Frame_Shift_Ins			Splice_Site											WHITE	[Not Available]	WITH TUMOR	2002	M0	[Not Available]	NX	G3
129	TCGA-BP-4162	ccRCC	Clear cell RCC	3074	Alive	FEMALE	Stage I	T1b	75	0.5	2.3	1	1	1	1	1	4	3	KIRC	0.115653	-0.01		8.08327	0.585164	0.0632108	Missense_Mutation x2																WHITE	[Not Available]	TUMOR FREE	2002	M0	[Not Available]	N0	G2
130	TCGA-CJ-4634	ccRCC	Clear cell RCC	3498	Alive	FEMALE	Stage I	T1b	125	n/a	n/a	1	1	1	1	1	4	3	KIRC	0.0826606	0.002		8.13535	0.325381	0.0250115	Frame_Shift_Ins	Missense_Mutation															WHITE	NOT HISPANIC OR LATINO	TUMOR FREE	2004	M0	[Not Available]	NX	G2
131	TCGA-AK-3434	ccRCC	Clear cell RCC	2087	Alive	MALE	Stage I	T1b	73	0.47	3.87	1	1	1	1	1	4	1	KIRC	0.23786	-0.015		7.77823	0.34275	0.249629		Nonsense_Mutation															WHITE	NOT HISPANIC OR LATINO	WITH TUMOR	2004	M0	[Not Available]	NX	G2
132	TCGA-AK-3454	ccRCC	Clear cell RCC	874	Alive	MALE	Stage I	T1b	58	0.6	2	1	1	1	1	2	4	3	KIRC	0.0816747	-0.001		8.10366	0.363159	0.0232236																	WHITE	NOT HISPANIC OR LATINO	TUMOR FREE	2006	M0	[Not Available]	NX	G3
133	TCGA-BP-4158	ccRCC	Clear cell RCC	3377	Alive	MALE	Stage I	T1b	61	0.62	2.05	1	1	1	1	1	4	3	KIRC	0.106734	-0.002		7.00296	0.176611	0.0283625		Frame_Shift_Del															WHITE	[Not Available]	TUMOR FREE	2001	M0	[Not Available]	N0	G2
134	TCGA-BP-4165	ccRCC	Clear cell RCC	3037	Alive	FEMALE	Stage I	T1b	101	0.66	1.98	1	1	1	1	1	4	3	KIRC	0.0680032	-0.005		9.85897	0.196959	0.0223595																	WHITE	[Not Available]	WITH TUMOR	2002	M0	[Not Available]	N0	G1
135	TCGA-BP-4176	ccRCC	Clear cell RCC	1955	Alive	MALE	Stage I	T1b	95	0.56	3	1	1	1	1	1	1	3	KIRC	0.0770023	-0.434		8.29979	0.370294	0.266946		Missense_Mutation						Missense_Mutation									WHITE	[Not Available]	TUMOR FREE	2005	M0	[Not Available]	NX	G2
136	TCGA-BP-4325	ccRCC	Clear cell RCC	2964	Alive	FEMALE	Stage I	T1b	n/a	0.73	1.98	0	1	1	1	1	4	3	KIRC	0.0932443	0.004		6.87447	0.0799159	0.0138335	n/a	n/a	n/a	n/a	n/a	n/a	n/a	n/a	n/a	n/a	n/a	n/a	n/a	n/a	n/a	n/a	WHITE	[Not Available]	TUMOR FREE	2001	M0	[Not Available]	N0	G2
137	TCGA-BP-4338	ccRCC	Clear cell RCC	2859	Alive	MALE	Stage I	T1b	55			1	1	1	1	2	1	1	KIRC	0.172568	-0.05		8.19347	0.475879	0.207289																	WHITE	[Not Available]	TUMOR FREE	2003	M0	[Not Available]	N0	G3
138	TCGA-BP-4756	ccRCC	Clear cell RCC	374	Alive	FEMALE	Stage I	T1b	50	0.87	2.2	1	1	1	1	3	2	2	KIRC	0.128335	0.005		6.71882	0.403854	0.0232706																	ASIAN	[Not Available]	TUMOR FREE	2003	M0	[Not Available]	N0	G2
139	TCGA-BP-4804	ccRCC	Clear cell RCC	1459	Alive	MALE	Stage I	T1b	21	n/a	n/a	1	1	1	1	1	1	3	KIRC	0.109552	-0.011		9.1468	0.374918	0.163744																	WHITE	NOT HISPANIC OR LATINO	WITH TUMOR	2008	M0	[Not Available]	NX	G2
140	TCGA-CJ-4635	ccRCC	Clear cell RCC	1416	Alive	MALE	Stage I	T1b	58	0.51	3.14	1	1	1	1	1	1	1	KIRC	0.220958	-0.436		8.63393	0.55706	0.227064		Missense_Mutation															WHITE	HISPANIC OR LATINO	TUMOR FREE	2004	M0	[Not Available]	NX	G3
141	TCGA-CJ-4872	ccRCC	Clear cell RCC	326	Alive	MALE	Stage I	T1b	39	n/a	n/a	1	1	1	1	1	1	1	KIRC	0.143756	-0.012		8.94929	0.2682	0.116577	Missense_Mutation	Splice_Site	Nonsense_Mutation						Missense_Mutation								WHITE	NOT HISPANIC OR LATINO	TUMOR FREE	2004	M0	[Not Available]	N0	G4
142	TCGA-CJ-4874	ccRCC	Clear cell RCC	2283	Alive	FEMALE	Stage I	T1b	61	0.47	2.01	1	1	1	0	1	n/a	3	KIRC	0.0841851	0		8.83974	0.178213	0.0524934																	WHITE	HISPANIC OR LATINO	TUMOR FREE	2004	M0	[Not Available]	N0	G3
143	TCGA-CJ-4892	ccRCC	Clear cell RCC	1521	Alive	FEMALE	Stage I	T1b	47	0.52	2.01	1	1	1	1	1	4	3	KIRC	0.162885	0		8.21084	0.176007	0.031903	Frame_Shift_Del																WHITE	NOT HISPANIC OR LATINO	TUMOR FREE	2005	M0	[Not Available]	N0	G2
144	TCGA-CJ-4893	ccRCC	Clear cell RCC	750	Alive	FEMALE	Stage I	T1b	37	0.49	1.96	1	1	1	1	1	3	3	KIRC	0.14319	0.012		8.49728	0.177248	0.0393787																	WHITE	NOT HISPANIC OR LATINO	TUMOR FREE	2005	M0	[Not Available]	NX	G3
145	TCGA-CZ-4862	ccRCC	Clear cell RCC	3271	Alive	MALE	Stage I	T1b	82	0.42	1.95	1	1	1	1	1	1	3	KIRC	0.0912704	0.002		7.14739	0.0928163	0.0432888																	WHITE	NOT HISPANIC OR LATINO	TUMOR FREE	2006	M0	[Not Available]	NX	G2
146	TCGA-A3-3367	ccRCC	Clear cell RCC	2270	Alive	MALE	Stage I	T1b	111	0.72	1.93	1	1	1	1	1	1	1	KIRC	0.225443	-0.001		6.43945	0.325324	0.078713	Frame_Shift_Ins	Missense_Mutation	Frame_Shift_Ins/Splice_Site														WHITE	NOT HISPANIC OR LATINO	TUMOR FREE	2006	M0	[Not Available]	N0	G3
147	TCGA-A3-3370	ccRCC	Clear cell RCC	2274	Alive	FEMALE	Stage I	T1b	56	0.43	1.95	1	1	1	1	1	1	3	KIRC	0.0962521	0.006		6.44449	0.133183	0.0223506																	WHITE	NOT HISPANIC OR LATINO	TUMOR FREE	2006	M0	[Not Available]	N0	G2
148	TCGA-A3-3373	ccRCC	Clear cell RCC	1621	Alive	FEMALE	Stage I	T1b	86	0.57	1.86	1	1	1	1	1	4	3	KIRC	0.443284	0.005		8.19892	0.060757	0.0223517	Nonsense_Mutation	Nonsense_Mutation															WHITE	NOT HISPANIC OR LATINO	TUMOR FREE	2007	M0	[Not Available]	N0	G3
149	TCGA-B0-5119	ccRCC	Clear cell RCC	1552	Alive	FEMALE	Stage I	T1b	125	0.66	1.93	1	1	1	1	1	4	3	KIRC	0.0996333	-0.002		8.33723	0.144464	0.0207433		Frame_Shift_Del					Missense_Mutation										WHITE	NOT HISPANIC OR LATINO	TUMOR FREE	2010	M0	[Not Available]	N0	G2
150	TCGA-B0-5121	ccRCC	Clear cell RCC	1485	Alive	MALE	Stage I	T1b	68	0.62	1.97	1	1	1	1	1	4	1	KIRC	0.109422	-0.446		8.40917	0.365885	0.0193118		Frame_Shift_Ins	Nonsense_Mutation														WHITE	NOT HISPANIC OR LATINO	TUMOR FREE	2010	M0	[Not Available]	N0	G2
151	TCGA-BP-4959	ccRCC	Clear cell RCC	2660	Alive	MALE	Stage I	T1b	n/a	0.44	1.87	0	1	1	1	1	1	3	KIRC	0.080571	0.007		9.01312	0.120326	0.0343285	n/a	n/a	n/a	n/a	n/a	n/a	n/a	n/a	n/a	n/a	n/a	n/a	n/a	n/a	n/a	n/a	WHITE	NOT HISPANIC OR LATINO	TUMOR FREE	2003	M0	[Not Available]	NX	G3
152	TCGA-BP-4963	ccRCC	Clear cell RCC	1834	Alive	MALE	Stage I	T1b	125	0.54	2.03	1	1	1	1	1	1	1	KIRC	0.15416	-0.48		7.72132	0.545501	0.0924172	Frame_Shift_Del x2/Missense_Mutation		Frame_Shift_Del/Missense_Mutation														WHITE	NOT HISPANIC OR LATINO	TUMOR FREE	2005	M0	[Not Available]	NX	G3
153	TCGA-BP-4968	ccRCC	Clear cell RCC	1746	Alive	MALE	Stage I	T1b	61	0.64	2	1	1	1	1	1	1	3	KIRC	0.0932953	0.021		8.74148	0.242319	0.218718	Nonsense_Mutation																WHITE	NOT HISPANIC OR LATINO	TUMOR FREE	2006	M0	[Not Available]	N0	G3
154	TCGA-BP-4975	ccRCC	Clear cell RCC	1433	Alive	MALE	Stage I	T1b	30	0.72	1.96	1	1	1	1	1	4	3	KIRC	0.105269	0.003		6.61946	0.0910629	0.063741	Missense_Mutation	Frame_Shift_Del															WHITE	NOT HISPANIC OR LATINO	TUMOR FREE	2006	M0	[Not Available]	NX	G3
155	TCGA-BP-4977	ccRCC	Clear cell RCC	454	Alive	MALE	Stage I	T1b	57	0.62	3.17	1	1	1	1	1	3	3	KIRC	0.109828	0.011		8.31211	0.274937	0.15218	Frame_Shift_Del																WHITE	[Not Available]	TUMOR FREE	2006	M0	[Not Available]	NX	G3
156	TCGA-BP-4982	ccRCC	Clear cell RCC	1014	Alive	MALE	Stage I	T1b	55	0.46	2	1	1	1	1	1	4	3	KIRC	0.202366	0.008		7.67301	0.154561	0.0527542	Nonsense_Mutation	Nonsense_Mutation															WHITE	[Not Available]	TUMOR FREE	2006	M0	[Not Available]	NX	G3
157	TCGA-BP-4987	ccRCC	Clear cell RCC	1124	Alive	FEMALE	Stage I	T1b	40	0.68	1.99	1	1	1	1	1	3	3	KIRC	0.0877421	0.011		7.35621	0.0910172	0.0195848		Nonsense_Mutation															ASIAN	[Not Available]	TUMOR FREE	2006	M0	[Not Available]	NX	G2
158	TCGA-BP-4992	ccRCC	Clear cell RCC	501	Alive	MALE	Stage I	T1b	59	0.38	3.05	1	1	1	1	2	3	3	KIRC	0.0917973	-0.01		9.54202	0.218548	0.0585018	Frame_Shift_Del/Missense_Mutation																WHITE	[Not Available]	TUMOR FREE	2007	M0	[Not Available]	NX	G4
159	TCGA-BP-4995	ccRCC	Clear cell RCC	1371	Alive	MALE	Stage I	T1b	52	0.7	1.95	1	1	1	0	2	n/a	n/a	KIRC	n/a	-0.707		7.72969	n/a	n/a	Nonsense_Mutation	Missense_Mutation															WHITE	NOT HISPANIC OR LATINO	TUMOR FREE	2007	M0	[Not Available]	N0	G3
160	TCGA-BP-5000	ccRCC	Clear cell RCC	563	Alive	MALE	Stage I	T1b	58	0.38	1.85	1	1	1	1	1	1	1	KIRC	0.116396	-0.398		8.93059	0.386729	0.0548802				Nonsense_Mutation													WHITE	[Not Available]	TUMOR FREE	2007	M0	[Not Available]	NX	G3
161	TCGA-BP-5001	ccRCC	Clear cell RCC	1177	Alive	FEMALE	Stage I	T1b	53	0.72	2.06	1	1	1	1	1	3	3	KIRC	0.148935	0.025		8.05672	0.109704	0.0181794	Nonsense_Mutation						Missense_Mutation										WHITE	[Not Available]	TUMOR FREE	2007	M0	[Not Available]	NX	G2
162	TCGA-CJ-4899	ccRCC	Clear cell RCC	1528	Alive	MALE	Stage I	T1b	59	0.39	2.03	1	1	1	1	1	4	3	KIRC	0.12083	0.008		6.89439	0.0949553	0.014691																	ASIAN	NOT HISPANIC OR LATINO	TUMOR FREE	2006	M0	[Not Available]	NX	G2
163	TCGA-BP-5169	ccRCC	Clear cell RCC	193	Alive	MALE	Stage I	T1b	83	0.4	1.87	1	1	1	1	2	1	1	KIRC	0.157233	-0.31		9.23568	0.320047	0.200179	Missense_Mutation	Nonsense_Mutation	Nonsense_Mutation	Missense_Mutation													WHITE	[Not Available]	TUMOR FREE	2004	M0	[Not Available]	N0	G4
164	TCGA-CJ-4903	ccRCC	Clear cell RCC	1559	Alive	MALE	Stage I	T1b	63	0.68	1.93	1	1	1	1	1	4	3	KIRC	0.244789	0		8.62614	0.162057	0.0169418	Missense_Mutation	Nonsense_Mutation															WHITE	NOT HISPANIC OR LATINO	TUMOR FREE	2006	M0	[Not Available]	NX	G3
165	TCGA-CZ-4856	ccRCC	Clear cell RCC	18	Alive	FEMALE	Stage I	T1b	91	0.41	2.06	1	1	1	1	1	4	3	KIRC	0.118096	0		9.03312	0.333919	0.164353	Splice_Site																WHITE	NOT HISPANIC OR LATINO	[Not Available]	2005	M0	[Not Available]	N0	G2
166	TCGA-AK-3458	ccRCC	Clear cell RCC	1168	Alive	MALE	Stage I	T1b	52	0.45	3.73	1	1	1	1	1	1	1	KIRC	0.124236	0.011		9.84668	0.155161	0.0209173	In_Frame_Del	Frame_Shift_Del		Splice_Site													WHITE	NOT HISPANIC OR LATINO	TUMOR FREE	2007	M0	[Not Available]	NX	G3
167	TCGA-B0-5399	ccRCC	Clear cell RCC	1411	Alive	MALE	Stage I	T1b	72	n/a	n/a	1	1	1	1	1	4	3	KIRC	0.0843948	-0.074		6.98108	0.180136	0.0197314	Missense_Mutation	Nonsense_Mutation	Nonsense_Mutation x2/Frame_Shift_Del														WHITE	NOT HISPANIC OR LATINO	TUMOR FREE	2010	M0	[Not Available]	N0	G2
168	TCGA-B8-4621	ccRCC	Clear cell RCC	788	Alive	MALE	Stage I	T1b	130	n/a	n/a	1	1	1	1	3	2	2	KIRC	0.136454	-0.021		8.70599	0.151213	0.0226021	Missense_Mutation					Frame_Shift_Del					Missense_Mutation						BLACK OR AFRICAN AMERICAN	NOT HISPANIC OR LATINO	TUMOR FREE	2010	M0	[Not Available]	N0	G3
169	TCGA-B0-5690	ccRCC	Clear cell RCC	3392	Alive	FEMALE	Stage I	T1b	81	0.52	2.04	1	1	1	1	1	3	3	KIRC	0.0729514	0.003		9.42331	0.123562	0.0268217		Splice_Site	Splice_Site														WHITE	NOT HISPANIC OR LATINO	TUMOR FREE	2004	M0	[Not Available]	NX	G1
170	TCGA-B0-5693	ccRCC	Clear cell RCC	4074	Alive	FEMALE	Stage I	T1b	58	n/a	n/a	1	1	1	1	1	4	3	KIRC	0.103179	0.001		7.64169	0.267122	0.0235291	Frame_Shift_Ins	Frame_Shift_Del															WHITE	NOT HISPANIC OR LATINO	TUMOR FREE	2003	M0	[Not Available]	NX	G2
171	TCGA-B0-5695	ccRCC	Clear cell RCC	2150	Alive	FEMALE	Stage I	T1b	98	n/a	n/a	1	1	1	1	1	4	1	KIRC	0.0646861	0		8.23218	0.208729	0.0229639	Nonsense_Mutation/Missense_Mutation	Splice_Site															WHITE	NOT HISPANIC OR LATINO	TUMOR FREE	2007	M0	[Not Available]	N0	G2
172	TCGA-B0-5702	ccRCC	Clear cell RCC	2172	Alive	MALE	Stage I	T1b	104	n/a	n/a	1	1	1	1	5	1	3	KIRC	0.101622	0.003		8.6919	0.199606	0.0243431			Frame_Shift_Del														WHITE	NOT HISPANIC OR LATINO	TUMOR FREE	2007	M0	[Not Available]	N0	G2
173	TCGA-B0-5703	ccRCC	Clear cell RCC	2246	Alive	MALE	Stage I	T1b	127	n/a	n/a	1	1	1	1	1	3	1	KIRC	0.166544	0.002		9.25194	0.51698	0.11583	Missense_Mutation	Frame_Shift_Del															WHITE	NOT HISPANIC OR LATINO	TUMOR FREE	2009	M0	[Not Available]	N0	G3
174	TCGA-B2-5633	ccRCC	Clear cell RCC	963	Alive	MALE	Stage I	T1b	97	n/a	n/a	1	1	1	1	1	3	3	KIRC	0.0640428	-0.519		6.65004	0.127955	0.052272																	WHITE	NOT HISPANIC OR LATINO	TUMOR FREE	2010	M0	[Not Available]	N0	G2
175	TCGA-B8-5546	ccRCC	Clear cell RCC	505	Alive	FEMALE	Stage I	T1b	31	1	2	1	1	1	1	4	3	3	KIRC	0.074251	-0.002		5.47534	0.173194	0.0265439																	BLACK OR AFRICAN AMERICAN	NOT HISPANIC OR LATINO	TUMOR FREE	2010	M0	[Not Available]	N0	G2
176	TCGA-B8-5549	ccRCC	Clear cell RCC	194	Alive	MALE	Stage I	T1b	98	0.56	3.4	1	1	1	1	1	3	1	KIRC	0.205797	-0.641		8.17918	0.477362	0.397939	Missense_Mutation																WHITE	NOT HISPANIC OR LATINO	TUMOR FREE	2010	M0	[Not Available]	N0	G3
177	TCGA-B8-5551	ccRCC	Clear cell RCC	16	Alive	FEMALE	Stage I	T1b	99	1	2	1	1	1	1	2	1	3	KIRC	0.140637	-0.136		9.1494	0.241436	0.0610876	Missense_Mutation				Splice_Site												BLACK OR AFRICAN AMERICAN	NOT HISPANIC OR LATINO	TUMOR FREE	2010	M0	[Not Available]	N0	G3
178	TCGA-B8-5553	ccRCC	Clear cell RCC	435	Alive	FEMALE	Stage I	T1b	82	0.45	1.96	1	1	1	1	1	3	3	KIRC	0.115693	0.001		7.35656	0.120637	0.0845423																	WHITE	NOT HISPANIC OR LATINO	TUMOR FREE	2010	M0	[Not Available]	N0	G2
179	TCGA-CJ-5683	ccRCC	Clear cell RCC	1889	Alive	MALE	Stage I	T1b	104	0.69	2.1	1	1	1	1	1	4	3	KIRC	0.0822158	-0.009		8.8645	0.220391	0.0244823		Frame_Shift_Del															WHITE	NOT HISPANIC OR LATINO	TUMOR FREE	2004	M0	[Not Available]	NX	G3
180	TCGA-CW-5581	ccRCC	Clear cell RCC	2799	Alive	MALE	Stage I	T1b	90	0.52	2.04	1	1	1	1	1	3	3	KIRC	0.0633952	-0.002		6.70492	0.308533	0.0205277	Nonsense_Mutation			Frame_Shift_Del													WHITE	NOT HISPANIC OR LATINO	TUMOR FREE	2003	M0	[Not Available]	NX	G3
181	TCGA-B0-5698	ccRCC	Clear cell RCC	3631	Alive	MALE	Stage I	T1b	98	0.71	2.05	1	1	1	1	1	3	1	KIRC	0.122768	-0.003		6.57612	0.415478	0.128031		Frame_Shift_Del		Nonsense_Mutation													BLACK OR AFRICAN AMERICAN	NOT HISPANIC OR LATINO	[Not Available]	2005	M0	[Not Available]	N0	G3
182	TCGA-B0-5710	ccRCC	Clear cell RCC	2430	Alive	MALE	Stage I	T1b	57	0.57	2.01	1	1	1	1	1	1	3	KIRC	0.0911144	0.001		8.95072	0.239601	0.0285243	Missense_Mutation	Frame_Shift_Del															WHITE	NOT HISPANIC OR LATINO	WITH TUMOR	2008	M0	[Not Available]	N0	G2
183	TCGA-B0-5812	ccRCC	Clear cell RCC	3834	Alive	MALE	Stage I	T1b	67	0.48	2.01	1	1	1	1	1	4	3	KIRC	0.0915165	-0.001		6.08593	0.153997	0.0381025	Nonsense_Mutation	Frame_Shift_Del															WHITE	NOT HISPANIC OR LATINO	TUMOR FREE	2003	M0	[Not Available]	NX	G3
184	TCGA-B8-4146	ccRCC	Clear cell RCC	511	Alive	FEMALE	Stage I	T1b	59	0.72	2.02	1	1	1	1	4	3	1	KIRC	0.561315	0		7.06124	0.160197	0.0276542																	WHITE	NOT HISPANIC OR LATINO	TUMOR FREE	2009	M0	[Not Available]	NX	G2
185	TCGA-B8-5552	ccRCC	Clear cell RCC	1046	Alive	FEMALE	Stage I	T1b	41	0.39	1.99	1	1	1	1	1	4	3	KIRC	0.314288	0.002		7.3636	0.107432	0.0267994																	WHITE	NOT HISPANIC OR LATINO	TUMOR FREE	2010	M0	[Not Available]	NX	G2
186	TCGA-CJ-5686	ccRCC	Clear cell RCC	2038	Alive	FEMALE	Stage I	T1b	85	0.4	2	1	1	1	1	1	1	3	KIRC	0.0955155	0.004		6.34488	0.180531	0.0380483	Frame_Shift_Del																WHITE	NOT HISPANIC OR LATINO	TUMOR FREE	2005	M0	[Not Available]	NX	G3
187	TCGA-CJ-6031	ccRCC	Clear cell RCC	1906	Alive	MALE	Stage I	T1b	94	0.34	1.96	1	1	1	1	1	1	3	KIRC	0.0992048	-0.277		8.4147	0.195384	0.0334473	Missense_Mutation																WHITE	NOT HISPANIC OR LATINO	TUMOR FREE	2003	M0	[Not Available]	NX	G3
188	TCGA-CW-6088	ccRCC	Clear cell RCC	3222	Alive	MALE	Stage I	T1b	n/a	0.58	1.9	0	1	1	1	1	4	3	KIRC	0.15164	-0.003		7.22109	0.359998	0.0266788	n/a	n/a	n/a	n/a	n/a	n/a	n/a	n/a	n/a	n/a	n/a	n/a	n/a	n/a	n/a	n/a	WHITE	NOT HISPANIC OR LATINO	TUMOR FREE	2003	M0	[Not Available]	N0	G2
189	TCGA-CW-6090	ccRCC	Clear cell RCC	2552	Alive	MALE	Stage I	T1b	141	0.58	3.57	1	1	1	1	1	1	1	KIRC	0.125613	-0.316		9.47877	0.369063	0.213314	Frame_Shift_Ins																WHITE	[Not Available]	TUMOR FREE	2003	M0	[Not Available]	NX	G3
190	TCGA-CZ-5984	ccRCC	Clear cell RCC	2067	Alive	MALE	Stage I	T1b	61	0.52	3.17	1	1	1	1	1	3	1	KIRC	0.0949181	-0.395		8.22742	0.266606	0.0498052	Frame_Shift_Ins																WHITE	[Not Available]	TUMOR FREE	2005	M0	[Not Available]	N0	G3
191	TCGA-CZ-5988	ccRCC	Clear cell RCC	693	Alive	MALE	Stage I	T1b	57	0.57	1.93	1	1	1	1	1	1	3	KIRC	0.107837	0.007		7.02646	0.183435	0.0256796																	WHITE	[Not Available]	TUMOR FREE	2006	M0	[Not Available]	N0	G2
192	TCGA-EU-5906	ccRCC	Clear cell RCC	206	Alive	MALE	Stage I	T1b	91	0.52	1.99	1	1	1	1	1	3	3	KIRC	0.0852875	-0.001		6.70393	0.20121	0.0328504	Frame_Shift_Del																WHITE	NOT HISPANIC OR LATINO	TUMOR FREE	2010	M0	[Not Available]	NX	G2
193	TCGA-6D-AA2E	ccRCC	Clear cell RCC	362	Alive	FEMALE	Stage I	T1b	51			1	1	1	1	3	1	3	KIRC	0.0842814	0.002		6.25658	0.128982	0.0346938																	BLACK OR AFRICAN AMERICAN	NOT HISPANIC OR LATINO	TUMOR FREE	2013	MX	MX	NX	G2
194	TCGA-A3-A6NL	ccRCC	Clear cell RCC	689	Alive	FEMALE	Stage I	T1b	662			1	1	1	1	1	3	3	KIRC	0.0659849	0.003		8.96961	0.11283	0.0296693								Nonsense_Mutation									BLACK OR AFRICAN AMERICAN	NOT HISPANIC OR LATINO	TUMOR FREE	2012	MX	M0	NX	G2
195	TCGA-B8-A54E	ccRCC	Clear cell RCC	909	Alive	FEMALE	Stage I	T1b	60			1	1	1	1	4	2	3	KIRC	0.0861082	-0.007		4.74682	0.104308	0.0410142																	BLACK OR AFRICAN AMERICAN	HISPANIC OR LATINO	TUMOR FREE	2011	MX	M0	NX	G3
196	TCGA-B8-A54I	ccRCC	Clear cell RCC	150	Alive	MALE	Stage I	T1b	89			1	1	1	1	2	1	3	KIRC	0.227118	-0.043		10.4767	0.123018	0.203731																	BLACK OR AFRICAN AMERICAN	NOT HISPANIC OR LATINO	TUMOR FREE	2012	MX	M0	NX	G3
197	TCGA-B8-A8YJ	ccRCC	Clear cell RCC	431	Alive	FEMALE	Stage I	T1b	49			1	1	1	1	1	1	3	KIRC	0.0861695	-0.032		9.0548	0.175852	0.0442018			Missense_Mutation														BLACK OR AFRICAN AMERICAN	[Not Evaluated]	TUMOR FREE	2013	[Not Available]	M0	NX	G2
198	TCGA-BP-5181	ccRCC	Clear cell RCC	1495	Alive	FEMALE	Stage I	T1b	n/a	0.68	1.94	0	1	1	0	1	n/a	n/a	KIRC	n/a	0.655		8.20375	n/a	n/a	n/a	n/a	n/a	n/a	n/a	n/a	n/a	n/a	n/a	n/a	n/a	n/a	n/a	n/a	n/a	n/a	WHITE	[Not Available]	TUMOR FREE	2006	M0	[Not Available]	NX	G2
199	TCGA-DV-A4W0	ccRCC	Clear cell RCC	2470	Alive	MALE	Stage I	T1b	122			1	1	1	1	1	4	1	KIRC	0.525878	-0.539		9.53827	0.199988	0.302292					Nonsense_Mutation						Missense_Mutation						BLACK OR AFRICAN AMERICAN	NOT HISPANIC OR LATINO	WITH TUMOR	2008	MX	M0	NX	G3
200	TCGA-G6-A8L7	ccRCC	Clear cell RCC	2133	Alive	FEMALE	Stage I	T1b	101			1	1	1	1	4	1	1	KIRC	0.600467	-0.52		10.6809	0.0519038	0.0432744		Frame_Shift_Del															BLACK OR AFRICAN AMERICAN	NOT HISPANIC OR LATINO	TUMOR FREE	2008	MX	MX	N0	G3
201	TCGA-MM-A563	ccRCC	Clear cell RCC	591	Alive	MALE	Stage I	T3	60			1	1	1	1	1	1	1	KIRC	0.141711	-0.536		8.88179	0.395039	0.122265																	BLACK OR AFRICAN AMERICAN	NOT HISPANIC OR LATINO	TUMOR FREE	2012	MX	MX	NX	G2
202	TCGA-A3-3311	ccRCC	Clear cell RCC	1191	Dead	MALE	Stage I	T1	81	0.56	1.92	1	1	1	1	1	4	3	KIRC	0.0575959	-0.194		6.54509	0.322934	0.0472303		Missense_Mutation	Missense_Mutation														[Not Available]	[Not Available]	TUMOR FREE	2005	M0	[Not Available]	NX	G2
203	TCGA-BP-4353	ccRCC	Clear cell RCC	375	Dead	MALE	Stage I	T1	n/a	0.32	3.56	0	1	1	0	1	n/a	n/a	KIRC	n/a	-0.489		8.31189	n/a	n/a	n/a	n/a	n/a	n/a	n/a	n/a	n/a	n/a	n/a	n/a	n/a	n/a	n/a	n/a	n/a	n/a	WHITE	[Not Available]	TUMOR FREE	2007	M0	[Not Available]	N0	G2
204	TCGA-B0-5102	ccRCC	Clear cell RCC	2764	Dead	FEMALE	Stage I	T1	63	0.63	3.11	1	1	1	1	1	3	3	KIRC	0.0885088	-0.004		8.23227	0.148805	0.018855	Nonsense_Mutation																WHITE	NOT HISPANIC OR LATINO	TUMOR FREE	1999	M0	[Not Available]	NX	G3
205	TCGA-B0-5104	ccRCC	Clear cell RCC	2752	Dead	FEMALE	Stage I	T1	94	0.55	2	1	1	1	1	1	4	3	KIRC	0.351911	0		6.73254	0.138438	0.0301046	Missense_Mutation	In_Frame_Del															WHITE	NOT HISPANIC OR LATINO	TUMOR FREE	2002	M0	[Not Available]	N0	G2
206	TCGA-A3-3325	ccRCC	Clear cell RCC	1170	Dead	MALE	Stage I	T1a	n/a	0.42	3.36	0	1	1	0	1	n/a	3	KIRC	0.0488749	-0.342		7.10643	0.152334	0.0227733	n/a	n/a	n/a	n/a	n/a	n/a	n/a	n/a	n/a	n/a	n/a	n/a	n/a	n/a	n/a	n/a	WHITE	NOT HISPANIC OR LATINO	TUMOR FREE	2006	M0	[Not Available]	NX	G2
207	TCGA-B0-4824	ccRCC	Clear cell RCC	1657	Dead	FEMALE	Stage I	T1a	104	0.56	1.93	1	1	1	1	1	4	3	KIRC	0.106215	0.004		7.6652	0.229333	0.0195434	Nonsense_Mutation	Nonsense_Mutation							Missense_Mutation								WHITE	NOT HISPANIC OR LATINO	TUMOR FREE	2002	M0	[Not Available]	N0	G3
208	TCGA-BP-4331	ccRCC	Clear cell RCC	2454	Dead	MALE	Stage I	T1a	46	0.55	1.95	1	1	1	0	1	n/a	n/a	KIRC	n/a	0.555		7.81852	n/a	n/a																	WHITE	NOT HISPANIC OR LATINO	WITH TUMOR	2002	M0	[Not Available]	N0	G2
209	TCGA-BP-4762	ccRCC	Clear cell RCC	1343	Dead	MALE	Stage I	T1a	88	0.47	1.98	1	1	1	1	1	1	3	KIRC	0.0736764	0		7.5149	0.0989911	0.0211606	Missense_Mutation																WHITE	[Not Available]	TUMOR FREE	2004	M0	[Not Available]	NX	G3
210	TCGA-BP-4763	ccRCC	Clear cell RCC	1270	Dead	FEMALE	Stage I	T1a	38	0.41	2.01	1	1	1	1	1	1	3	KIRC	0.118584	-0.417		8.2022	0.0999061	0.0290119	Missense_Mutation																WHITE	[Not Available]	TUMOR FREE	2004	M0	[Not Available]	NX	G2
211	TCGA-BP-4790	ccRCC	Clear cell RCC	1111	Dead	MALE	Stage I	T1a	29	0.38	2.07	1	1	1	1	1	1	3	KIRC	0.119562	0		7.30515	0.158094	0.0560336			Nonsense_Mutation														WHITE	[Not Available]	TUMOR FREE	2007	M0	[Not Available]	NX	G2
212	TCGA-A3-3376	ccRCC	Clear cell RCC	1696	Dead	MALE	Stage I	T1a	80	0.32	2	1	1	1	1	1	1	3	KIRC	0.0835828	0.004		6.58542	0.092599	0.0185386	Splice_Site																BLACK OR AFRICAN AMERICAN	NOT HISPANIC OR LATINO	TUMOR FREE	2006	M0	[Not Available]	N0	G2
213	TCGA-B0-4823	ccRCC	Clear cell RCC	454	Dead	MALE	Stage I	T1a	154	0.56	2.04	1	1	1	1	1	1	3	KIRC	0.0922317	0		7.32158	0.133289	0.0345599	Frame_Shift_Del																WHITE	NOT HISPANIC OR LATINO	TUMOR FREE	2002	M0	[Not Available]	N0	G2
214	TCGA-B0-4945	ccRCC	Clear cell RCC	2145	Dead	FEMALE	Stage I	T1a	66	0.44	1.89	1	1	1	1	1	1	3	KIRC	0.115526	0.012		6.59649	0.303917	0.0247867	Missense_Mutation																WHITE	NOT HISPANIC OR LATINO	TUMOR FREE	2003	M0	[Not Available]	N0	G2
215	TCGA-B0-5106	ccRCC	Clear cell RCC	1598	Dead	MALE	Stage I	T1a	112	0.57	2.1	1	1	1	1	1	1	3	KIRC	0.129044	-0.002		8.15442	0.578872	0.031878	Nonsense_Mutation			Missense_Mutation													WHITE	NOT HISPANIC OR LATINO	TUMOR FREE	2004	M0	[Not Available]	N0	G2
216	TCGA-BP-5168	ccRCC	Clear cell RCC	1463	Dead	MALE	Stage I	T1a	168	0.6	2.03	1	1	1	1	1	1	3	KIRC	0.117257	0.003		9.03423	0.145987	0.125821		Frame_Shift_Del x2															WHITE	[Not Available]	TUMOR FREE	2002	M0	[Not Available]	NX	G2
217	TCGA-B0-5077	ccRCC	Clear cell RCC	1317	Dead	MALE	Stage I	T1a	81	0.54	2.16	1	1	1	1	1	1	3	KIRC	0.146946	0.009		6.48924	0.115625	0.0223344	Missense_Mutation			Missense_Mutation													WHITE	NOT HISPANIC OR LATINO	TUMOR FREE	2005	M0	[Not Available]	N0	G3
218	TCGA-BP-4988	ccRCC	Clear cell RCC	828	Dead	MALE	Stage I	T1a	46	0.23	2.05	1	1	1	0	2	n/a	n/a	KIRC	n/a	-0.005		8.92813	n/a	n/a	Missense_Mutation	Nonsense_Mutation															WHITE	[Not Available]	TUMOR FREE	2007	M0	[Not Available]	N0	G2
219	TCGA-BP-5173	ccRCC	Clear cell RCC	53	Dead	MALE	Stage I	T1a	111	0.5	3.21	1	1	1	1	1	4	3	KIRC	0.10867	-0.012		8.14716	0.157315	0.0214444	Nonsense_Mutation																WHITE	[Not Available]	TUMOR FREE	2004	M0	[Not Available]	NX	G2
220	TCGA-BP-5176	ccRCC	Clear cell RCC	1590	Dead	FEMALE	Stage I	T1a	172	0.42	3.95	1	1	1	1	1	4	3	KIRC	0.113146	-0.019		9.18266	0.140035	0.023478	Nonsense_Mutation	Frame_Shift_Del					Missense_Mutation										WHITE	[Not Available]	TUMOR FREE	2004	M0	[Not Available]	NX	G2
221	TCGA-CZ-4865	ccRCC	Clear cell RCC	166	Dead	FEMALE	Stage I	T1a	74	0.72	3.94	1	1	1	0	1	n/a	n/a	KIRC	n/a	-0.002		8.02584	n/a	n/a								Missense_Mutation									WHITE	NOT HISPANIC OR LATINO	TUMOR FREE	2006	M0	[Not Available]	NX	G2
222	TCGA-CJ-5672	ccRCC	Clear cell RCC	2190	Dead	MALE	Stage I	T1a	129	0.58	2.07	1	1	1	1	1	3	3	KIRC	0.0934845	-0.002		8.85155	0.248109	0.032237	Nonstop_Mutation																WHITE	NOT HISPANIC OR LATINO	TUMOR FREE	2004	M0	[Not Available]	NX	G3
223	TCGA-DV-5576	ccRCC	Clear cell RCC	727	Dead	FEMALE	Stage I	T1a	30	0.44	3.92	1	1	1	1	2	1	3	KIRC	0.0885828	-0.332		7.15778	0.0964409	0.0188254																	BLACK OR AFRICAN AMERICAN	NOT HISPANIC OR LATINO	WITH TUMOR	2008	M0	[Not Available]	NX	G2
224	TCGA-CJ-6027	ccRCC	Clear cell RCC	3615	Dead	MALE	Stage I	T1a	121	0.56	1.74	1	1	1	1	2	1	1	KIRC	0.374026	-0.564		8.87696	0.404583	0.41001	Missense_Mutation	Frame_Shift_Del					Missense_Mutation										WHITE	NOT HISPANIC OR LATINO	TUMOR FREE	2003	M0	[Not Available]	NX	G4
225	TCGA-CJ-6030	ccRCC	Clear cell RCC	2299	Dead	MALE	Stage I	T1a	153	0.49	1.81	1	1	1	1	1	3	1	KIRC	0.423137	-0.492		7.17973	0.202577	0.0735172	Missense_Mutation	Frame_Shift_Ins												Missense_Mutation			WHITE	NOT HISPANIC OR LATINO	TUMOR FREE	2003	M0	[Not Available]	N0	G3
226	TCGA-A3-3346	ccRCC	Clear cell RCC	137	Dead	MALE	Stage I	T1b	139	0.53	1.59	1	1	1	1	2	1	1	KIRC	0.215899	-0.487		10.4934	0.456635	0.223568		Frame_Shift_Del				Frame_Shift_Ins		Frame_Shift_Ins									WHITE	[Not Available]	WITH TUMOR	2005	M0	[Not Available]	NX	G3
227	TCGA-B2-4098	ccRCC	Clear cell RCC	51	Dead	FEMALE	Stage I	T1b	121	0.6	1.93	1	1	1	1	3	2	2	KIRC	0.0633047	0.014		6.47188	0.0864162	0.0693783													Frame_Shift_Del		Missense_Mutation		BLACK OR AFRICAN AMERICAN	NOT HISPANIC OR LATINO	TUMOR FREE	2010	M0	[Not Available]	NX	G2
228	TCGA-BP-4159	ccRCC	Clear cell RCC	2601	Dead	MALE	Stage I	T1b	71	0.6	2.07	1	1	1	1	1	4	3	KIRC	0.0786598	0.005		8.3436	0.0859331	0.0391568	Missense_Mutation	Frame_Shift_Del		Nonsense_Mutation													WHITE	[Not Available]	WITH TUMOR	2002	M0	[Not Available]	N0	G2
229	TCGA-BP-4170	ccRCC	Clear cell RCC	2343	Dead	FEMALE	Stage I	T1b	53	0.56	2.06	1	1	1	0	1	n/a	3	KIRC	0.121156	-0.007		7.79594	0.260114	0.0207066																	WHITE	HISPANIC OR LATINO	TUMOR FREE	2003	M0	[Not Available]	N0	G2
230	TCGA-BP-4326	ccRCC	Clear cell RCC	1625	Dead	FEMALE	Stage I	T1b	62	0.82	1.96	1	1	1	1	2	1	1	KIRC	0.0720992	0		9.14954	0.511787	0.133749						In_Frame_Del x2											WHITE	[Not Available]	TUMOR FREE	2002	M0	[Not Available]	N0	G2
231	TCGA-BP-4340	ccRCC	Clear cell RCC	562	Dead	FEMALE	Stage I	T1b	50	0.73	1.96	1	1	1	1	1	2	3	KIRC	0.0734744	0.011		7.07212	0.391593	0.0169213	Missense_Mutation				Missense_Mutation												WHITE	[Not Available]	TUMOR FREE	2003	M0	[Not Available]	N0	G2
232	TCGA-B0-4833	ccRCC	Clear cell RCC	2386	Dead	FEMALE	Stage I	T1b	66	0.4	4.07	1	1	1	1	1	3	3	KIRC	0.106896	0		8.82068	0.388817	0.0257541	Frame_Shift_Ins																WHITE	NOT HISPANIC OR LATINO	WITH TUMOR	2003	M0	[Not Available]	N0	G2
233	TCGA-B0-4837	ccRCC	Clear cell RCC	1378	Dead	MALE	Stage I	T1b	46	0.57	1.88	1	1	1	1	1	1	1	KIRC	0.378831	-0.003		10.5018	0.113347	0.0339431			Missense_Mutation	Frame_Shift_Del											Missense_Mutation		WHITE	NOT HISPANIC OR LATINO	WITH TUMOR	2003	M0	[Not Available]	N0	G3
234	TCGA-B0-4838	ccRCC	Clear cell RCC	834	Dead	FEMALE	Stage I	T1b	47	0.35	4.28	1	1	1	1	1	3	3	KIRC	0.171238	-0.069		9.30595	0.18993	0.027355																	WHITE	NOT HISPANIC OR LATINO	TUMOR FREE	2003	M0	[Not Available]	N0	G3
235	TCGA-B0-4839	ccRCC	Clear cell RCC	1639	Dead	FEMALE	Stage I	T1b	61	0.7	2.12	1	1	1	1	1	4	3	KIRC	0.118441	0		9.60381	0.0907216	0.030829																	WHITE	NOT HISPANIC OR LATINO	TUMOR FREE	2003	M0	[Not Available]	N0	G2
236	TCGA-CZ-4854	ccRCC	Clear cell RCC	1404	Dead	MALE	Stage I	T1b	88	0.61	2.54	1	1	1	1	1	6	1	KIRC	0.172884	-0.541		8.32783	0.534257	0.288773		Missense_Mutation															WHITE	NOT HISPANIC OR LATINO	TUMOR FREE	2005	M0	[Not Available]	N0	G2
237	TCGA-B0-5088	ccRCC	Clear cell RCC	563	Dead	MALE	Stage I	T1b	95	0.54	1.99	1	1	1	1	1	1	3	KIRC	0.068519	0.011		8.47741	0.196481	0.0260135	Missense_Mutation				Missense_Mutation												WHITE	NOT HISPANIC OR LATINO	TUMOR FREE	2006	M0	[Not Available]	N0	G3
238	TCGA-BP-5009	ccRCC	Clear cell RCC	1092	Dead	MALE	Stage I	T1b	55	0.38	2.06	1	1	1	0	1	n/a	n/a	KIRC	n/a	-0.369		9.61024	n/a	n/a	Missense_Mutation																WHITE	NOT HISPANIC OR LATINO	WITH TUMOR	2007	M0	[Not Available]	NX	G3
239	TCGA-BP-5189	ccRCC	Clear cell RCC	822	Dead	MALE	Stage I	T1b	69	0.52	1.92	1	1	1	1	1	4	3	KIRC	0.0976977	-0.538		7.73542	0.172702	0.0270793		Frame_Shift_Del/Missense_Mutation		Frame_Shift_Del													WHITE	NOT HISPANIC OR LATINO	WITH TUMOR	2007	M0	[Not Available]	NX	G4
240	TCGA-CJ-4920	ccRCC	Clear cell RCC	139	Dead	FEMALE	Stage I	T1b	194	0.56	1.98	1	1	1	1	1	4	1	KIRC	0.16436	-0.137		8.66711	0.255832	0.0792179	Missense_Mutation	Frame_Shift_Del	Frame_Shift_Del														WHITE	NOT HISPANIC OR LATINO	TUMOR FREE	2004	M0	[Not Available]	NX	G2
241	TCGA-CJ-5689	ccRCC	Clear cell RCC	1620	Dead	MALE	Stage I	T1b	105	n/a	n/a	1	1	1	1	1	1	1	KIRC	0.315434	-0.166		9.53532	0.417467	0.0707354																	WHITE	HISPANIC OR LATINO	TUMOR FREE	2005	M0	[Not Available]	NX	G4
242	TCGA-G6-A8L8	ccRCC	Clear cell RCC	1091	Dead	FEMALE	Stage I	T1b	114			1	1	1	1	2	4	1	KIRC	0.126432	0.023		9.75075	0.421201	0.20093	Nonsense_Mutation	Nonsense_Mutation															BLACK OR AFRICAN AMERICAN	NOT HISPANIC OR LATINO	TUMOR FREE	2008	MX	MX	NX	G3
243	TCGA-A3-3316	ccRCC	Clear cell RCC	1493	Alive	MALE	Stage II	T2	57	0.29	3.98	1	1	1	1	1	1	1	KIRC	0.274061	-0.207		8.97877	0.49438	0.404862	Frame_Shift_Del	Frame_Shift_Del				Missense_Mutation											WHITE	[Not Available]	TUMOR FREE	2005	M0	[Not Available]	NX	G3
244	TCGA-A3-3317	ccRCC	Clear cell RCC	1491	Alive	MALE	Stage II	T2	114	0.53	1.88	1	1	1	1	1	4	1	KIRC	0.0941465	-0.836		4.83714	0.135655	0.022735				Missense_Mutation	Nonsense_Mutation											Frame_Shift_Del	[Not Available]	[Not Available]	TUMOR FREE	2005	M0	[Not Available]	N0	G2
245	TCGA-A3-3343	ccRCC	Clear cell RCC	945	Alive	MALE	Stage II	T2	n/a	0.75	2.02	0	1	1	0	1	n/a	3	KIRC	0.0673481	0.007		7.51112	0.263233	0.127933	n/a	n/a	n/a	n/a	n/a	n/a	n/a	n/a	n/a	n/a	n/a	n/a	n/a	n/a	n/a	n/a	WHITE	NOT HISPANIC OR LATINO	TUMOR FREE	2005	M0	[Not Available]	N0	G3
246	TCGA-A3-3363	ccRCC	Clear cell RCC	319	Alive	MALE	Stage II	T2	73	0.79	2.07	1	1	1	1	3	6	2	KIRC	0.0465746	0.007		4.86539	0.0470689	0.0245546																	ASIAN	[Not Available]	TUMOR FREE	2006	M0	[Not Available]	N0	G2
247	TCGA-AK-3429	ccRCC	Clear cell RCC	3328	Alive	FEMALE	Stage II	T2	54	n/a	n/a	1	1	1	1	1	3	3	KIRC	0.095264	0.444		8.12194	0.47258	0.0390644							Missense_Mutation										WHITE	NOT HISPANIC OR LATINO	TUMOR FREE	2004	M0	[Not Available]	N0	G2
248	TCGA-AK-3451	ccRCC	Clear cell RCC	2868	Alive	MALE	Stage II	T2	118	n/a	n/a	1	1	1	1	4	4	3	KIRC	0.107018	0		10.3324	0.110148	0.0261703	Frame_Shift_Del/Missense_Mutation				Missense_Mutation												WHITE	NOT HISPANIC OR LATINO	TUMOR FREE	2006	M0	[Not Available]	N0	G3
249	TCGA-AK-3456	ccRCC	Clear cell RCC	1143	Alive	MALE	Stage II	T2	61	n/a	n/a	1	1	1	1	3	2	3	KIRC	0.0963826	-0.088		6.99579	0.153803	0.0411518																	BLACK OR AFRICAN AMERICAN	NOT HISPANIC OR LATINO	[Not Available]	2007	M0	[Not Available]	N0	G3
250	TCGA-CJ-4639	ccRCC	Clear cell RCC	3229	Alive	FEMALE	Stage II	T2	88	0.59	2.03	1	1	1	1	1	4	3	KIRC	0.0959277	-0.005		7.57002	0.334848	0.0310392																	WHITE	HISPANIC OR LATINO	TUMOR FREE	2004	M0	[Not Available]	N0	G2
251	TCGA-BP-4173	ccRCC	Clear cell RCC	1893	Alive	MALE	Stage II	T2	19	n/a	n/a	1	1	1	1	1	1	3	KIRC	0.0585385	-0.01		7.59673	0.0991089	0.0701779																	WHITE	[Not Available]	TUMOR FREE	2004	M0	[Not Available]	N0	G3
252	TCGA-BP-4174	ccRCC	Clear cell RCC	1879	Alive	MALE	Stage II	T2	39	0.62	2.43	1	1	1	1	1	3	3	KIRC	0.111275	-0.002		9.12219	0.0550186	0.0217122																	WHITE	[Not Available]	TUMOR FREE	2004	M0	[Not Available]	N0	G3
253	TCGA-A3-3357	ccRCC	Clear cell RCC	2688	Alive	MALE	Stage II	T2	133	0.6	1.98	1	1	1	1	1	3	1	KIRC	0.202905	0.008		7.93227	0.292913	0.309382									Missense_Mutation								WHITE	NOT HISPANIC OR LATINO	TUMOR FREE	2005	M0	[Not Available]	N0	G3
254	TCGA-BP-4960	ccRCC	Clear cell RCC	2172	Alive	MALE	Stage II	T2	90	0.29	4	1	1	1	1	1	1	1	KIRC	0.109021	-0.111		8.90898	0.139653	0.0210112	Missense_Mutation	Frame_Shift_Del							Missense_Mutation								WHITE	[Not Available]	TUMOR FREE	2004	M0	[Not Available]	N0	G3
255	TCGA-BP-4962	ccRCC	Clear cell RCC	1785	Alive	MALE	Stage II	T2	60	0.46	1.88	1	1	1	1	1	1	1	KIRC	0.15302	-0.131		8.98037	0.31122	0.0794803	Frame_Shift_Ins				Translation_Start_Site												WHITE	[Not Available]	TUMOR FREE	2005	M0	[Not Available]	NX	G2
256	TCGA-BP-5007	ccRCC	Clear cell RCC	1140	Alive	MALE	Stage II	T2	48	0.74	2.01	1	1	1	1	1	4	3	KIRC	0.0993079	0.008		8.6086	0.151246	0.0226202	Missense_Mutation						Missense_Mutation										WHITE	NOT HISPANIC OR LATINO	TUMOR FREE	2007	M0	[Not Available]	N0	G2
257	TCGA-BP-5199	ccRCC	Clear cell RCC	1355	Alive	MALE	Stage II	T2	90	0.49	3.85	1	1	1	0	1	n/a	n/a	KIRC	n/a	-0.005		8.04709	n/a	n/a	Frame_Shift_Del					Nonsense_Mutation/Missense_Mutation											WHITE	NOT HISPANIC OR LATINO	TUMOR FREE	2006	M0	[Not Available]	N0	G4
258	TCGA-BP-5200	ccRCC	Clear cell RCC	1063	Alive	MALE	Stage II	T2	61	0.42	3.34	1	1	1	1	1	4	3	KIRC	0.0946838	-0.003		8.33644	0.185158	0.027074	Frame_Shift_Del	Missense_Mutation															WHITE	[Not Available]	TUMOR FREE	2008	M0	[Not Available]	NX	G4
259	TCGA-CJ-4912	ccRCC	Clear cell RCC	1657	Alive	MALE	Stage II	T2	115	0.64	2.18	1	1	1	1	2	3	1	KIRC	0.114258	-0.666		8.49932	0.383294	0.0578423	Frame_Shift_Del																WHITE	HISPANIC OR LATINO	TUMOR FREE	2006	M0	[Not Available]	NX	G3
260	TCGA-CZ-5451	ccRCC	Clear cell RCC	1929	Alive	MALE	Stage II	T2	123	n/a	n/a	1	1	1	1	1	3	3	KIRC	0.176132	-0.001		9.21175	0.427442	0.0190843		Frame_Shift_Del															WHITE	[Not Available]	TUMOR FREE	2006	M0	[Not Available]	N0	G3
261	TCGA-CZ-5452	ccRCC	Clear cell RCC	1789	Alive	MALE	Stage II	T2	56	n/a	n/a	1	1	1	1	1	3	3	KIRC	0.0990602	0.008		8.84384	0.126347	0.0401957					Frame_Shift_Del												WHITE	NOT HISPANIC OR LATINO	TUMOR FREE	2006	M0	[Not Available]	N0	G2
262	TCGA-CZ-5456	ccRCC	Clear cell RCC	2422	Alive	MALE	Stage II	T2	111	0.42	3.54	1	1	1	1	1	1	1	KIRC	0.164562	-0.337		9.14065	0.365593	0.453928		Frame_Shift_Del	Nonsense_Mutation												Missense_Mutation		WHITE	[Not Available]	WITH TUMOR	2006	M0	[Not Available]	N0	G3
263	TCGA-CZ-5463	ccRCC	Clear cell RCC	662	Alive	MALE	Stage II	T2	82	n/a	n/a	1	1	1	1	1	3	1	KIRC	0.0764758	0.005		5.75366	0.675284	0.0323153								Missense_Mutation									WHITE	[Not Available]	[Not Available]	2007	M0	[Not Available]	NX	G2
264	TCGA-CZ-5470	ccRCC	Clear cell RCC	386	Alive	FEMALE	Stage II	T2	84	n/a	n/a	1	1	1	1	1	3	1	KIRC	0.0762947	-0.013		9.21268	0.335993	0.11199	Missense_Mutation	Frame_Shift_Del	Nonsense_Mutation		Splice_Site												[Not Available]	[Not Available]	[Not Available]	2008	M0	[Not Available]	N0	G3
265	TCGA-B0-5706	ccRCC	Clear cell RCC	3205	Alive	MALE	Stage II	T2	89	n/a	n/a	1	1	1	1	1	1	1	KIRC	0.393046	0		8.54504	0.469952	0.315902						Frame_Shift_Del											WHITE	NOT HISPANIC OR LATINO	TUMOR FREE	2004	M0	[Not Available]	N0	G2
266	TCGA-CJ-6032	ccRCC	Clear cell RCC	3639	Alive	FEMALE	Stage II	T2	67	0.57	1.98	1	1	1	1	1	3	3	KIRC	0.153459	0.015		8.38871	0.135852	0.025616	Missense_Mutation x2																WHITE	HISPANIC OR LATINO	TUMOR FREE	2004	M0	[Not Available]	NX	G3
267	TCGA-CZ-5985	ccRCC	Clear cell RCC	1997	Alive	MALE	Stage II	T2	80	0.62	1.82	1	1	1	1	1	3	1	KIRC	0.127717	-0.58		7.45436	0.564489	0.456169	Frame_Shift_Ins				Splice_Site												WHITE	NOT HISPANIC OR LATINO	TUMOR FREE	2006	M0	[Not Available]	N0	G2
268	TCGA-CZ-5989	ccRCC	Clear cell RCC	1905	Alive	MALE	Stage II	T2	57	0.47	1.97	1	1	1	1	5	3	3	KIRC	0.108132	-0.008		6.70849	0.102039	0.0240413	Frame_Shift_Del	Frame_Shift_Del															WHITE	NOT HISPANIC OR LATINO	TUMOR FREE	2006	M0	[Not Available]	N0	G2
269	TCGA-CJ-4642	ccRCC	Clear cell RCC	3205	Alive	MALE	Stage II	T2	n/a	0.58	1.86	0	1	1	0	5	n/a	n/a	KIRC	n/a	0.005		9.33245	n/a	n/a	n/a	n/a	n/a	n/a	n/a	n/a	n/a	n/a	n/a	n/a	n/a	n/a	n/a	n/a	n/a	n/a	WHITE	NOT HISPANIC OR LATINO	TUMOR FREE	2005	M0	[Not Available]	NX	G2
270	TCGA-A3-3351	ccRCC	Clear cell RCC	910	Alive	MALE	Stage II	T2a	n/a	0.57	1.98	0	1	1	1	1	3	3	KIRC	0.0927253	0.006		6.64458	0.184806	0.0512865	n/a	n/a	n/a	n/a	n/a	n/a	n/a	n/a	n/a	n/a	n/a	n/a	n/a	n/a	n/a	n/a	WHITE	HISPANIC OR LATINO	TUMOR FREE	2007	M0	[Not Available]	N0	G2
271	TCGA-B2-4101	ccRCC	Clear cell RCC	648	Alive	MALE	Stage II	T2a	107	0.47	2.01	1	1	1	1	1	4	3	KIRC	0.13499	-0.003		7.68369	0.182049	0.0225948	Splice_Site	Frame_Shift_Del	Nonsense_Mutation														WHITE	NOT HISPANIC OR LATINO	TUMOR FREE	2010	M0	[Not Available]	NX	G3
272	TCGA-CJ-5675	ccRCC	Clear cell RCC	3936	Alive	MALE	Stage II	T2a	103	n/a	n/a	1	1	1	1	1	3	1	KIRC	0.191318	-0.004		8.96875	0.304194	0.102862	Missense_Mutation	Frame_Shift_Del															WHITE	NOT HISPANIC OR LATINO	WITH TUMOR	2004	M0	[Not Available]	NX	G3
273	TCGA-B2-A4SR	ccRCC	Clear cell RCC	507	Alive	MALE	Stage II	T2a	65			1	1	1	1	1	3	3	KIRC	0.101625	0.002		7.32493	0.0876422	0.0238981																	BLACK OR AFRICAN AMERICAN	NOT HISPANIC OR LATINO	TUMOR FREE	2012	M0	M0	NX	[Not Available]
274	TCGA-B8-A54H	ccRCC	Clear cell RCC	256	Alive	FEMALE	Stage II	T2a	106			1	1	1	1	1	4	3	KIRC	0.0833729	-0.078		8.7867	0.165179	0.0285932	Missense_Mutation																BLACK OR AFRICAN AMERICAN	[Not Evaluated]	TUMOR FREE	2012	MX	M0	N0	G3
275	TCGA-B8-A54J	ccRCC	Clear cell RCC	528	Alive	MALE	Stage II	T2a	86			1	1	1	1	1	4	3	KIRC	0.116617	0		9.22477	0.163855	0.026107		Splice_Site															BLACK OR AFRICAN AMERICAN	NOT HISPANIC OR LATINO	TUMOR FREE	2012	MX	M0	NX	G2
276	TCGA-MM-A564	ccRCC	Clear cell RCC	607	Alive	MALE	Stage II	T2a	119			1	1	1	1	2	1	3	KIRC	0.126703	-0.013		9.64026	0.422152	0.236673	Nonsense_Mutation	Nonsense_Mutation		Frame_Shift_Del			Missense_Mutation										BLACK OR AFRICAN AMERICAN	NOT HISPANIC OR LATINO	TUMOR FREE	2012	MX	MX	NX	G2
277	TCGA-CJ-4643	ccRCC	Clear cell RCC	1793	Alive	FEMALE	Stage II	T2b	178	0.53	1.96	1	1	1	1	1	4	3	KIRC	0.0973814	0		7.30755	0.222125	0.0236031	Missense_Mutation	In_Frame_Ins															WHITE	HISPANIC OR LATINO	TUMOR FREE	2005	M0	[Not Available]	N0	G3
278	TCGA-CJ-4876	ccRCC	Clear cell RCC	1955	Alive	MALE	Stage II	T2b	39	0.62	1.95	1	1	1	1	1	3	1	KIRC	0.253377	0.013		9.34117	0.113279	0.0874693																	WHITE	HISPANIC OR LATINO	TUMOR FREE	2004	M0	[Not Available]	N0	G3
279	TCGA-AK-3431	ccRCC	Clear cell RCC	2241	Dead	FEMALE	Stage II	T2	75	0.47	1.96	1	1	1	1	1	1	3	KIRC	0.134853	0.003		8.22998	0.170225	0.0161142		Frame_Shift_Del	Frame_Shift_Del														WHITE	NOT HISPANIC OR LATINO	TUMOR FREE	2004	M0	[Not Available]	NX	G3
280	TCGA-B0-4822	ccRCC	Clear cell RCC	1111	Dead	MALE	Stage II	T2	71	0.3	2.72	1	1	1	1	2	1	1	KIRC	0.182772	-0.166		8.56074	0.398229	0.0296726	Missense_Mutation	Frame_Shift_Del	Missense_Mutation														WHITE	NOT HISPANIC OR LATINO	WITH TUMOR	2002	M0	[Not Available]	NX	G4
281	TCGA-BP-4169	ccRCC	Clear cell RCC	701	Dead	FEMALE	Stage II	T2	48	0.4	1.97	1	1	1	1	1	1	3	KIRC	0.252238	-0.027		9.15662	0.392397	0.0343187											Missense_Mutation						WHITE	[Not Available]	WITH TUMOR	2003	M0	[Not Available]	N0	G2
282	TCGA-BP-4327	ccRCC	Clear cell RCC	109	Dead	FEMALE	Stage II	T2	n/a	0.77	1.89	0	1	1	1	1	1	1	KIRC	0.0698045	0.007		7.51957	0.487544	0.0220775	n/a	n/a	n/a	n/a	n/a	n/a	n/a	n/a	n/a	n/a	n/a	n/a	n/a	n/a	n/a	n/a	WHITE	[Not Available]	TUMOR FREE	2002	M0	[Not Available]	N0	G2
283	TCGA-BP-4342	ccRCC	Clear cell RCC	2256	Dead	MALE	Stage II	T2	44	0.62	3.22	1	1	1	0	1	n/a	n/a	KIRC	n/a	-0.542		8.32531	n/a	n/a	Missense_Mutation			Missense_Mutation													WHITE	[Not Available]	WITH TUMOR	2003	M0	[Not Available]	N0	G3
284	TCGA-CZ-4858	ccRCC	Clear cell RCC	2105	Dead	MALE	Stage II	T2	69	0.46	3.31	1	1	1	1	4	1	1	KIRC	0.497094	-0.382	In_Frame_Ins	12.057	0.358317	0.043829	Missense_Mutation					Nonsense_Mutation		Nonsense_Mutation									WHITE	NOT HISPANIC OR LATINO	WITH TUMOR	2005	M0	[Not Available]	NX	G4
285	TCGA-CZ-4861	ccRCC	Clear cell RCC	446	Dead	MALE	Stage II	T2	100	0.72	2.01	1	1	1	1	1	1	1	KIRC	0.170925	0.001		8.46597	0.433314	0.443615	Missense_Mutation		Nonsense_Mutation/Missense_Mutation														WHITE	[Not Available]	WITH TUMOR	2005	M0	[Not Available]	NX	G2
286	TCGA-B0-4816	ccRCC	Clear cell RCC	1371	Dead	MALE	Stage II	T2	85	0.43	1.96	1	1	1	1	1	4	2	KIRC	0.0930757	0		8.99704	0.202033	0.174236	Frame_Shift_Del	Missense_Mutation		Missense_Mutation													WHITE	NOT HISPANIC OR LATINO	WITH TUMOR	2002	M0	[Not Available]	N0	G3
287	TCGA-B0-4818	ccRCC	Clear cell RCC	510	Dead	FEMALE	Stage II	T2	106	0.48	1.99	1	1	1	1	1	3	3	KIRC	0.109899	0.003		8.94669	0.181706	0.0423116	Frame_Shift_Ins	Nonsense_Mutation/Missense_Mutation															WHITE	NOT HISPANIC OR LATINO	WITH TUMOR	2002	M0	[Not Available]	NX	G3
288	TCGA-B0-4852	ccRCC	Clear cell RCC	1121	Dead	FEMALE	Stage II	T2	130	n/a	n/a	1	1	1	1	1	3	1	KIRC	0.188908	-0.044		7.6016	0.125781	0.0219461	Splice_Site	Frame_Shift_Del	Missense_Mutation				Missense_Mutation				Frame_Shift_Del						WHITE	NOT HISPANIC OR LATINO	WITH TUMOR	2004	M0	[Not Available]	N0	G2
289	TCGA-CZ-5453	ccRCC	Clear cell RCC	2419	Dead	MALE	Stage II	T2	131	n/a	n/a	1	1	1	1	1	3	1	KIRC	0.578871	-0.014		7.32774	0.164252	0.0268733	Nonsense_Mutation	Frame_Shift_Del															WHITE	[Not Available]	[Not Available]	2006	M0	[Not Available]	NX	G2
290	TCGA-CZ-5469	ccRCC	Clear cell RCC	946	Dead	MALE	Stage II	T2	76	0.65	4.99	1	1	1	1	2	6	1	KIRC	0.261714	-0.269		7.23841	0.353576	0.111826	Missense_Mutation				Missense_Mutation												WHITE	NOT HISPANIC OR LATINO	WITH TUMOR	2007	M0	[Not Available]	N0	G2
291	TCGA-CZ-4864	ccRCC	Clear cell RCC	2830	Dead	MALE	Stage II	T2	107	0.61	1.94	1	1	1	1	1	3	1	KIRC	0.141901	0.002		8.65203	0.418177	0.0281051					Missense_Mutation												WHITE	NOT HISPANIC OR LATINO	TUMOR FREE	2002	M0	[Not Available]	N0	G3
292	TCGA-BP-4970	ccRCC	Clear cell RCC	433	Alive	MALE	Stage III	T1a	43	0.33	1.93	1	1	1	1	1	1	3	KIRC	0.125426	-0.005		7.83682	0.108987	0.0240552	Splice_Site																ASIAN	[Not Available]	TUMOR FREE	2006	M0	[Not Available]	N1	G3
293	TCGA-CJ-4869	ccRCC	Clear cell RCC	2554	Alive	MALE	Stage III	T2	91	0.39	1.91	1	1	1	1	1	4	3	KIRC	0.147544	-0.032		9.26648	0.15828	0.022495					Frame_Shift_Del												WHITE	HISPANIC OR LATINO	WITH TUMOR	2004	M0	[Not Available]	N1	G2
294	TCGA-A3-3372	ccRCC	Clear cell RCC	735	Alive	MALE	Stage III	T3	90	0.49	3.35	1	1	1	1	1	4	3	KIRC	0.0557981	-0.396		7.97658	0.169158	0.0283848		Nonsense_Mutation															WHITE	[Not Available]	TUMOR FREE	2007	M0	[Not Available]	NX	G2
295	TCGA-B8-4151	ccRCC	Clear cell RCC	1299	Alive	FEMALE	Stage III	T3a	89	n/a	n/a	1	1	1	1	1	3	3	KIRC	0.1643	0		8.24634	0.253165	0.0952601	Frame_Shift_Del	Frame_Shift_Del			Frame_Shift_Del												WHITE	HISPANIC OR LATINO	TUMOR FREE	2009	M0	[Not Available]	N0	G2
296	TCGA-B8-4620	ccRCC	Clear cell RCC	777	Alive	FEMALE	Stage III	T3a	95	0.7	3.09	1	1	1	1	1	1	3	KIRC	0.0871668	-0.489		8.33835	0.182581	0.0703776	Missense_Mutation	Frame_Shift_Del	Frame_Shift_Del/Missense_Mutation x2														WHITE	NOT HISPANIC OR LATINO	TUMOR FREE	2010	M0	[Not Available]	N0	G2
297	TCGA-BP-4163	ccRCC	Clear cell RCC	2839	Alive	FEMALE	Stage III	T3a	68	0.5	2.07	1	1	1	1	1	4	3	KIRC	0.0707492	0.004	Missense_Mutation	8.28702	0.167664	0.0337384					Nonsense_Mutation												WHITE	[Not Available]	TUMOR FREE	2002	M0	[Not Available]	N0	G3
298	TCGA-BP-4167	ccRCC	Clear cell RCC	2718	Alive	MALE	Stage III	T3a	100	0.24	4.04	1	1	1	1	2	1	3	KIRC	0.0759281	-0.114		9.62851	0.352183	0.248905	Frame_Shift_Del																WHITE	[Not Available]	TUMOR FREE	2003	M0	[Not Available]	NX	G2
299	TCGA-CJ-4636	ccRCC	Clear cell RCC	1924	Alive	MALE	Stage III	T3a	95	n/a	n/a	1	1	1	1	1	4	3	KIRC	0.11009	-0.027		7.71868	0.135792	0.0342026	Missense_Mutation x2				Splice_Site												WHITE	NOT HISPANIC OR LATINO	TUMOR FREE	2004	M0	[Not Available]	N0	G3
300	TCGA-CJ-4640	ccRCC	Clear cell RCC	3480	Alive	MALE	Stage III	T3a	92	0.45	1.87	1	1	1	1	1	4	1	KIRC	0.0888625	-0.012		8.80839	0.337192	0.0685836																	WHITE	HISPANIC OR LATINO	TUMOR FREE	2004	M0	[Not Available]	N0	G4
301	TCGA-AK-3445	ccRCC	Clear cell RCC	2392	Alive	MALE	Stage III	T3a	109	0.56	2.06	1	1	1	1	1	1	1	KIRC	0.486522	-0.547		8.8841	0.395821	0.0632515	Nonsense_Mutation	Nonsense_Mutation															WHITE	NOT HISPANIC OR LATINO	TUMOR FREE	2006	M0	[Not Available]	NX	G3
302	TCGA-B0-4718	ccRCC	Clear cell RCC	1778	Alive	MALE	Stage III	T3a	72	0.75	1.88	1	1	1	1	1	3	1	KIRC	0.301131	0.013		8.69522	0.286998	0.0452139		Frame_Shift_Del	Splice_Site	Nonsense_Mutation													WHITE	NOT HISPANIC OR LATINO	TUMOR FREE	2010	M0	[Not Available]	NX	G2
303	TCGA-BP-4160	ccRCC	Clear cell RCC	2881	Alive	MALE	Stage III	T3a	66	0.44	2.02	1	1	1	1	1	4	3	KIRC	0.100223	-0.355		8.58933	0.296113	0.0217773									Missense_Mutation								WHITE	HISPANIC OR LATINO	TUMOR FREE	2002	M0	[Not Available]	N0	G2
304	TCGA-BP-4166	ccRCC	Clear cell RCC	13	Alive	MALE	Stage III	T3a	70	0.33	3.21	1	1	1	1	1	4	3	KIRC	0.0656605	-0.004		7.46068	0.0843932	0.108973	Missense_Mutation																WHITE	[Not Available]	TUMOR FREE	2003	M0	[Not Available]	N0	G3
305	TCGA-BP-4330	ccRCC	Clear cell RCC	1888	Alive	FEMALE	Stage III	T3a	42	0.52	2.01	1	1	1	1	1	1	3	KIRC	0.090814	0.008		7.5379	0.286925	0.0703171																	BLACK OR AFRICAN AMERICAN	HISPANIC OR LATINO	TUMOR FREE	2002	M0	[Not Available]	N0	G2
306	TCGA-BP-4332	ccRCC	Clear cell RCC	1133	Alive	MALE	Stage III	T3a	n/a	0.68	2.04	0	1	1	1	1	4	3	KIRC	0.099697	0		7.78691	0.126716	0.0131789	n/a	n/a	n/a	n/a	n/a	n/a	n/a	n/a	n/a	n/a	n/a	n/a	n/a	n/a	n/a	n/a	WHITE	[Not Available]	TUMOR FREE	2002	M0	[Not Available]	N0	G2
307	TCGA-BP-4351	ccRCC	Clear cell RCC	970	Alive	FEMALE	Stage III	T3a	65	0.44	3.41	1	1	1	1	1	1	3	KIRC	0.12476	-0.38		9.52648	0.128956	0.0186248				Frame_Shift_Del		Missense_Mutation											WHITE	[Not Available]	WITH TUMOR	2006	M0	[Not Available]	N0	G2
308	TCGA-BP-4761	ccRCC	Clear cell RCC	182	Alive	MALE	Stage III	T3a	87	0.65	1.91	1	1	1	1	4	1	1	KIRC	0.222101	-1.166		9.55599	0.653681	0.301841																	WHITE	[Not Available]	TUMOR FREE	2004	M0	[Not Available]	N1	G4
309	TCGA-BP-4803	ccRCC	Clear cell RCC	204	Alive	MALE	Stage III	T3a	65	0.69	1.99	1	1	1	1	1	1	3	KIRC	0.117937	-0.355		8.43779	0.141214	0.100205		In_Frame_Del		Missense_Mutation							Missense_Mutation						WHITE	[Not Available]	TUMOR FREE	2008	M0	[Not Available]	NX	G3
310	TCGA-CJ-4870	ccRCC	Clear cell RCC	1498	Alive	FEMALE	Stage III	T3a	45	n/a	n/a	1	1	1	1	1	4	3	KIRC	0.108626	0.524		9.91622	0.423113	0.0233898																	BLACK OR AFRICAN AMERICAN	NOT HISPANIC OR LATINO	TUMOR FREE	2004	M0	[Not Available]	NX	G2
311	TCGA-CJ-4873	ccRCC	Clear cell RCC	2259	Alive	FEMALE	Stage III	T3a	77	0.42	3.33	1	1	1	1	1	1	1	KIRC	0.355558	-0.044		10.5208	0.197025	0.169935					Missense_Mutation				Missense_Mutation								WHITE	NOT HISPANIC OR LATINO	TUMOR FREE	2004	M0	[Not Available]	N0	G3
312	TCGA-CJ-4878	ccRCC	Clear cell RCC	2186	Alive	FEMALE	Stage III	T3a	32	0.78	1.92	1	1	1	1	1	3	3	KIRC	0.575415	0.004		8.66886	0.286926	0.0286934																	WHITE	HISPANIC OR LATINO	TUMOR FREE	2004	M0	[Not Available]	NX	G2
313	TCGA-CJ-4881	ccRCC	Clear cell RCC	2014	Alive	MALE	Stage III	T3a	53	0.49	2.01	1	1	1	1	1	1	1	KIRC	0.449639	-0.501		9.88725	0.334785	0.0809949					Missense_Mutation												WHITE	NOT HISPANIC OR LATINO	WITH TUMOR	2004	M0	[Not Available]	NX	G3
314	TCGA-CJ-4884	ccRCC	Clear cell RCC	1759	Alive	FEMALE	Stage III	T3a	50	0.45	2.01	1	1	1	1	1	3	1	KIRC	0.143686	-0.271		8.65792	0.354304	0.22291	Nonsense_Mutation	Nonsense_Mutation															WHITE	NOT HISPANIC OR LATINO	TUMOR FREE	2005	M0	[Not Available]	NX	G3
315	TCGA-B0-5108	ccRCC	Clear cell RCC	1782	Alive	MALE	Stage III	T3a	71	0.41	1.97	1	1	1	1	1	1	3	KIRC	0.31546	0.004		5.62079	0.373522	0.0283428	Missense_Mutation			Nonsense_Mutation													WHITE	NOT HISPANIC OR LATINO	TUMOR FREE	2009	M0	[Not Available]	N0	G2
316	TCGA-B0-5113	ccRCC	Clear cell RCC	1175	Alive	FEMALE	Stage III	T3a	55	0.56	3.3	1	1	1	1	1	1	1	KIRC	0.154657	-0.393		6.78253	0.222612	0.252585	Splice_Site																WHITE	NOT HISPANIC OR LATINO	TUMOR FREE	2010	M0	[Not Available]	N0	G2
317	TCGA-B8-5158	ccRCC	Clear cell RCC	1218	Alive	MALE	Stage III	T3a	84	0.26	3.69	1	1	1	1	1	1	1	KIRC	0.171043	-0.282		8.07301	0.275663	0.0465223		Splice_Site				Nonsense_Mutation											WHITE	NOT HISPANIC OR LATINO	TUMOR FREE	2010	M0	[Not Available]	N1	G4
318	TCGA-B8-5163	ccRCC	Clear cell RCC	822	Alive	FEMALE	Stage III	T3a	107	0.33	2.13	1	1	1	1	1	1	3	KIRC	0.139977	0		8.30407	0.141868	0.0233854	Missense_Mutation																WHITE	NOT HISPANIC OR LATINO	[Not Available]	2010	M0	[Not Available]	N0	G3
319	TCGA-B8-5164	ccRCC	Clear cell RCC	26	Alive	MALE	Stage III	T3a	120	0.41	1.86	1	1	1	1	1	3	3	KIRC	0.0876033	-0.002		6.42445	0.277073	0.0326334	Missense_Mutation																WHITE	NOT HISPANIC OR LATINO	TUMOR FREE	2010	M0	[Not Available]	N0	G3
320	TCGA-BP-4967	ccRCC	Clear cell RCC	205	Alive	MALE	Stage III	T3a	99	0.74	2.2	1	1	1	1	1	1	1	KIRC	0.111151	-0.036		6.86376	0.72494	0.0675832	Missense_Mutation																WHITE	[Not Available]	TUMOR FREE	2005	M0	[Not Available]	N0	G2
321	TCGA-BP-4971	ccRCC	Clear cell RCC	1487	Alive	MALE	Stage III	T3a	59	0.42	2.04	1	1	1	1	1	1	3	KIRC	0.179216	0.009		8.25357	0.0988087	0.0249278	Frame_Shift_Ins																WHITE	[Not Available]	TUMOR FREE	2006	M0	[Not Available]	N0	G3
322	TCGA-BP-4972	ccRCC	Clear cell RCC	1502	Alive	FEMALE	Stage III	T3a	66	0.69	2.04	1	1	1	1	1	1	3	KIRC	0.145078	0.003		7.76405	0.157412	0.0302215																	WHITE	[Not Available]	TUMOR FREE	2006	M0	[Not Available]	NX	G3
323	TCGA-BP-4973	ccRCC	Clear cell RCC	1384	Alive	MALE	Stage III	T3a	42	0.68	2.06	1	1	1	1	1	3	3	KIRC	0.127889	-0.142		8.03353	0.216474	0.18473		Missense_Mutation															WHITE	[Not Available]	TUMOR FREE	2006	M0	[Not Available]	NX	G3
324	TCGA-BP-4983	ccRCC	Clear cell RCC	1413	Alive	FEMALE	Stage III	T3a	114	0.35	2.03	1	1	1	1	2	1	1	KIRC	0.177673	-0.029		8.64103	0.453119	0.390766			Frame_Shift_Ins														ASIAN	[Not Available]	TUMOR FREE	2006	M0	[Not Available]	NX	G4
325	TCGA-BP-4989	ccRCC	Clear cell RCC	118	Alive	MALE	Stage III	T3a	103	0.46	2.35	1	1	1	1	1	1	3	KIRC	0.372672	-0.007		9.93703	0.314635	0.0842432	Frame_Shift_Del	Frame_Shift_Del															WHITE	[Not Available]	TUMOR FREE	2007	M0	[Not Available]	N0	G3
326	TCGA-BP-5183	ccRCC	Clear cell RCC	1291	Alive	MALE	Stage III	T3a	69	0.68	1.85	1	1	1	1	1	3	3	KIRC	0.10103	-0.625		7.20501	0.141779	0.0184547	Frame_Shift_Del	Frame_Shift_Ins															WHITE	HISPANIC OR LATINO	TUMOR FREE	2007	M0	[Not Available]	NX	G3
327	TCGA-BP-5191	ccRCC	Clear cell RCC	967	Alive	MALE	Stage III	T3a	87	0.35	3.03	1	1	1	1	2	1	3	KIRC	0.138132	-0.311		9.61163	0.148849	0.0382622																Nonsense_Mutation	WHITE	NOT HISPANIC OR LATINO	TUMOR FREE	2007	M0	[Not Available]	N0	G2
328	TCGA-BP-5202	ccRCC	Clear cell RCC	29	Alive	MALE	Stage III	T3a	57	0.68	2.02	1	1	1	1	1	4	3	KIRC	0.0690761	0.007		8.20579	0.158659	0.0161607				Frame_Shift_Del													WHITE	[Not Available]	TUMOR FREE	2008	M0	[Not Available]	NX	G2
329	TCGA-CJ-4882	ccRCC	Clear cell RCC	1883	Alive	MALE	Stage III	T3a	108	0.29	1.92	1	1	1	1	2	1	1	KIRC	0.114485	-0.04		9.37593	0.220611	0.141224			Frame_Shift_Del		Missense_Mutation												BLACK OR AFRICAN AMERICAN	NOT HISPANIC OR LATINO	TUMOR FREE	2005	M0	[Not Available]	NX	G3
330	TCGA-CJ-4897	ccRCC	Clear cell RCC	3341	Alive	FEMALE	Stage III	T3a	77	0.4	5.04	1	1	1	1	1	4	3	KIRC	0.0934628	0.224		6.638	0.20415	0.0173645																	WHITE	HISPANIC OR LATINO	WITH TUMOR	2005	M0	[Not Available]	NX	G3
331	TCGA-CJ-4902	ccRCC	Clear cell RCC	1520	Alive	MALE	Stage III	T3a	102	0.4	1.97	1	1	1	1	1	4	3	KIRC	0.0866059	-0.067		7.43875	0.217373	0.0262993	Frame_Shift_Del																WHITE	NOT HISPANIC OR LATINO	TUMOR FREE	2006	M0	[Not Available]	NX	G3
332	TCGA-CJ-4916	ccRCC	Clear cell RCC	1373	Alive	FEMALE	Stage III	T3a	70	0.39	1.99	1	1	1	1	1	3	3	KIRC	0.0918103	0.003		7.79625	0.239544	0.0169248	Nonsense_Mutation	Frame_Shift_Del														Missense_Mutation	WHITE	NOT HISPANIC OR LATINO	TUMOR FREE	2007	M0	[Not Available]	NX	G3
333	TCGA-B0-4710	ccRCC	Clear cell RCC	1755	Alive	FEMALE	Stage III	T3a	125	0.53	3.18	1	1	1	1	1	3	1	KIRC	0.0896111	-0.393		7.59981	0.463963	0.152457	Missense_Mutation		Missense_Mutation	Missense_Mutation				Missense_Mutation									WHITE	NOT HISPANIC OR LATINO	TUMOR FREE	2010	M0	[Not Available]	N0	G3
334	TCGA-CZ-5457	ccRCC	Clear cell RCC	2754	Alive	MALE	Stage III	T3a	108	0.46	2.81	1	1	1	1	1	3	1	KIRC	0.257665	0.478		8.82584	0.31991	0.0484142	Missense_Mutation																WHITE	NOT HISPANIC OR LATINO	WITH TUMOR	2006	M0	[Not Available]	NX	G4
335	TCGA-CZ-5458	ccRCC	Clear cell RCC	2789	Alive	MALE	Stage III	T3a	56	n/a	n/a	1	1	1	1	1	3	3	KIRC	0.0750954	0.004		7.92478	0.247275	0.0244266	Missense_Mutation																WHITE	[Not Available]	TUMOR FREE	2006	M0	[Not Available]	NX	G3
336	TCGA-CZ-5466	ccRCC	Clear cell RCC	685	Alive	MALE	Stage III	T3a	97	0.38	2.16	1	1	1	1	1	4	1	KIRC	0.284204	-0.363		8.77953	0.369968	0.0221496	Frame_Shift_Ins	Nonsense_Mutation														Frame_Shift_Del	[Not Available]	[Not Available]	TUMOR FREE	2007	M0	[Not Available]	NX	G2
337	TCGA-B0-5696	ccRCC	Clear cell RCC	2609	Alive	MALE	Stage III	T3a	78	0.56	2.07	1	1	1	1	1	4	1	KIRC	0.140045	0.003		8.9476	0.290083	0.129596	Frame_Shift_Ins	Frame_Shift_Del					Missense_Mutation										WHITE	HISPANIC OR LATINO	TUMOR FREE	2007	M0	[Not Available]	N0	G4
338	TCGA-B0-5709	ccRCC	Clear cell RCC	3974	Alive	FEMALE	Stage III	T3a	113			1	1	1	1	1	1	1	KIRC	0.361251	0		7.65144	0.218512	0.0791844	Frame_Shift_Del				Frame_Shift_Del											Missense_Mutation	WHITE	NOT HISPANIC OR LATINO	TUMOR FREE	2003	M0	[Not Available]	NX	G3
339	TCGA-B8-5550	ccRCC	Clear cell RCC	1476	Alive	MALE	Stage III	T3a	158	0.4	2.17	1	1	1	1	1	1	1	KIRC	0.141511	-0.754		6.29222	0.352115	0.374333	Missense_Mutation				Frame_Shift_Ins						Missense_Mutation						WHITE	NOT HISPANIC OR LATINO	TUMOR FREE	2010	M0	[Not Available]	N0	G3
340	TCGA-CJ-5684	ccRCC	Clear cell RCC	2231	Alive	MALE	Stage III	T3a	68	n/a	n/a	1	1	1	1	1	3	1	KIRC	0.118092	-0.004		8.19347	0.210484	0.101702	Missense_Mutation	Nonsense_Mutation	Missense_Mutation														WHITE	NOT HISPANIC OR LATINO	TUMOR FREE	2005	M0	[Not Available]	NX	G2
341	TCGA-B8-4153	ccRCC	Clear cell RCC	762	Alive	MALE	Stage III	T3a	108	0.72	1.98	1	1	1	1	1	3	1	KIRC	0.163477	0		9.17284	0.505939	0.116293	In_Frame_Del/Missense_Mutation											Missense_Mutation					WHITE	NOT HISPANIC OR LATINO	WITH TUMOR	2010	M0	[Not Available]	NX	G3
342	TCGA-EU-5907	ccRCC	Clear cell RCC	127	Alive	MALE	Stage III	T3a	66	0.87	1.8	1	1	1	1	2	3	1	KIRC	0.250236	0.002		8.41143	0.413364	0.138466	Frame_Shift_Del	Nonsense_Mutation				Frame_Shift_Del				Missense_Mutation							WHITE	NOT HISPANIC OR LATINO	TUMOR FREE	2010	M0	[Not Available]	NX	G3
343	TCGA-A3-A8OW	ccRCC	Clear cell RCC	323	Alive	MALE	Stage III	T3a	43			1	1	1	1	1	3	3	KIRC	0.117569	-0.001		7.9375	0.156775	0.0452595																	BLACK OR AFRICAN AMERICAN	NOT HISPANIC OR LATINO	TUMOR FREE	2011	MX	M0	NX	G2
344	TCGA-B8-A54D	ccRCC	Clear cell RCC	830	Alive	MALE	Stage III	T3a	85			1	1	1	1	1	2	3	KIRC	0.105483	-0.015		8.51804	0.365149	0.0412702																	BLACK OR AFRICAN AMERICAN	NOT HISPANIC OR LATINO	TUMOR FREE	2011	MX	M0	NX	G2
345	TCGA-A3-3307	ccRCC	Clear cell RCC	1436	Alive	MALE	Stage III	T3b	n/a	0.56	2	0	1	1	1	1	4	n/a	KIRC	n/a	-0.017		7.52512	n/a	n/a	n/a	n/a	n/a	n/a	n/a	n/a	n/a	n/a	n/a	n/a	n/a	n/a	n/a	n/a	n/a	n/a	[Not Available]	[Not Available]	WITH TUMOR	2005	M0	[Not Available]	N0	G3
346	TCGA-A3-3308	ccRCC	Clear cell RCC	16	Alive	FEMALE	Stage III	T3b	115	0.47	2.05	1	1	1	1	1	4	3	KIRC	0.0712372	-0.024		8.07417	0.367188	0.0753266	Frame_Shift_Del		Frame_Shift_Del		In_Frame_Del	Frame_Shift_Del/Splice_Site											WHITE	[Not Available]	TUMOR FREE	2006	M0	[Not Available]	N0	G2
347	TCGA-AK-3428	ccRCC	Clear cell RCC	3728	Alive	MALE	Stage III	T3b	75	0.7	1.98	1	1	1	1	2	3	3	KIRC	0.1533	-0.004		7.51556	0.394146	0.0763046																	WHITE	NOT HISPANIC OR LATINO	TUMOR FREE	2004	M0	[Not Available]	N0	G2
348	TCGA-BP-4345	ccRCC	Clear cell RCC	1516	Alive	MALE	Stage III	T3b	20			1	0	1	1	1	1	3	KIRC	0.0902295	n/a		8.65788	0.464739	0.0391666						Missense_Mutation											WHITE	NOT HISPANIC OR LATINO	TUMOR FREE	2006	M0	[Not Available]	N0	G3
349	TCGA-BP-4347	ccRCC	Clear cell RCC	1367	Alive	MALE	Stage III	T3b	39	0.41	2	1	1	1	1	1	4	3	KIRC	0.084083	0.004		7.34026	0.31721	0.0173501																	WHITE	NOT HISPANIC OR LATINO	TUMOR FREE	2006	M0	[Not Available]	NX	G2
350	TCGA-BP-4797	ccRCC	Clear cell RCC	1107	Alive	MALE	Stage III	T3b	19	0.31	3.67	1	1	1	1	1	3	3	KIRC	0.118484	-0.216		7.90854	0.151081	0.029563																	WHITE	NOT HISPANIC OR LATINO	TUMOR FREE	2007	M0	[Not Available]	N0	G3
351	TCGA-B0-5097	ccRCC	Clear cell RCC	665	Alive	FEMALE	Stage III	T3b	83	0.38	1.91	1	1	1	1	1	1	1	KIRC	0.0995773	-0.108		8.50581	0.282183	0.0362442	Missense_Mutation				Missense_Mutation										Missense_Mutation		WHITE	NOT HISPANIC OR LATINO	TUMOR FREE	2010	M0	[Not Available]	N0	G2
352	TCGA-B0-5116	ccRCC	Clear cell RCC	1274	Alive	MALE	Stage III	T3b	90	0.56	2.91	1	1	1	1	1	1	1	KIRC	0.402959	-0.368		8.15869	0.472523	0.0214914	Missense_Mutation	Frame_Shift_Del															WHITE	NOT HISPANIC OR LATINO	TUMOR FREE	2010	M0	[Not Available]	N0	G3
353	TCGA-BP-5198	ccRCC	Clear cell RCC	603	Alive	MALE	Stage III	T3b	102	0.43	2.96	1	1	1	1	1	4	1	KIRC	0.140257	-0.361		8.70228	0.436505	0.21454	Frame_Shift_Del	Frame_Shift_Del	Frame_Shift_Del														WHITE	[Not Available]	TUMOR FREE	2008	M0	[Not Available]	N0	G3
354	TCGA-CJ-4901	ccRCC	Clear cell RCC	1450	Alive	MALE	Stage III	T3b	73	0.81	3.69	1	1	1	1	1	1	1	KIRC	0.252176	-0.178		8.99625	0.131871	0.355408												Nonsense_Mutation					WHITE	NOT HISPANIC OR LATINO	TUMOR FREE	2006	M0	[Not Available]	NX	G3
355	TCGA-CJ-4907	ccRCC	Clear cell RCC	1499	Alive	MALE	Stage III	T3b	98	0.58	2	1	1	1	1	1	4	1	KIRC	0.0903022	-0.129		7.09387	0.28385	0.0257562							In_Frame_Del/Missense_Mutation										WHITE	NOT HISPANIC OR LATINO	TUMOR FREE	2006	M0	[Not Available]	NX	G3
356	TCGA-B0-5400	ccRCC	Clear cell RCC	1733	Alive	FEMALE	Stage III	T3b	63	n/a	n/a	1	1	1	1	1	1	3	KIRC	0.0680645	-0.053		9.07901	0.0990114	0.0302367																	WHITE	NOT HISPANIC OR LATINO	TUMOR FREE	2008	M0	[Not Available]	N0	G4
357	TCGA-CZ-4863	ccRCC	Clear cell RCC	1928	Alive	FEMALE	Stage III	T3b	72	n/a	n/a	1	1	1	1	1	3	1	KIRC	0.321698	0.016		9.76603	0.211024	0.0204284																	WHITE	NOT HISPANIC OR LATINO	TUMOR FREE	2006	M0	[Not Available]	N0	G3
358	TCGA-CZ-5459	ccRCC	Clear cell RCC	1683	Alive	MALE	Stage III	T3b	135	n/a	n/a	1	1	1	1	1	3	3	KIRC	0.0631259	0.002		7.52923	0.150803	0.0250358	Frame_Shift_Ins		Missense_Mutation														WHITE	[Not Available]	TUMOR FREE	2006	M0	[Not Available]	NX	G3
359	TCGA-B0-5692	ccRCC	Clear cell RCC	3944	Alive	FEMALE	Stage III	T3b	101	n/a	n/a	1	1	1	1	1	3	3	KIRC	0.0796244	0.003		8.53951	0.176045	0.0243566	Frame_Shift_Ins																WHITE	NOT HISPANIC OR LATINO	TUMOR FREE	2004	M0	[Not Available]	N0	G3
360	TCGA-B0-5701	ccRCC	Clear cell RCC	2461	Alive	MALE	Stage III	T3b	153	n/a	n/a	1	1	1	1	1	3	3	KIRC	0.0937353	-0.526		7.98656	0.1778	0.0510868							Missense_Mutation										WHITE	NOT HISPANIC OR LATINO	TUMOR FREE	2007	M0	[Not Available]	N0	G4
361	TCGA-CJ-5676	ccRCC	Clear cell RCC	4067	Alive	MALE	Stage III	T3b	98	1	2	1	1	1	1	1	1	1	KIRC	0.089302	-0.131		9.30775	0.240975	0.326556	Nonsense_Mutation	Nonsense_Mutation	Nonsense_Mutation														WHITE	HISPANIC OR LATINO	WITH TUMOR	2004	M0	[Not Available]	NX	G3
362	TCGA-CW-5587	ccRCC	Clear cell RCC	2226	Alive	FEMALE	Stage III	T3b	89	0.48	2.13	1	1	1	1	1	3	3	KIRC	0.073566	0.001		7.30457	0.386797	0.0280033	Frame_Shift_Del																WHITE	NOT HISPANIC OR LATINO	TUMOR FREE	2003	M0	[Not Available]	N0	G2
363	TCGA-B0-5711	ccRCC	Clear cell RCC	3989	Alive	MALE	Stage III	T3b	49	0.6	1.97	1	1	1	1	1	3	3	KIRC	0.11702	-0.007		7.79433	0.143616	0.0347925	Frame_Shift_Del	Nonsense_Mutation															WHITE	NOT HISPANIC OR LATINO	TUMOR FREE	2004	M0	[Not Available]	NX	G3
364	TCGA-B0-5713	ccRCC	Clear cell RCC	2782	Alive	FEMALE	Stage III	T3b	142	0.59	2.06	1	1	1	1	1	3	3	KIRC	0.311791	0.004		9.14367	0.146339	0.0339573	Splice_Site	Frame_Shift_Ins							Missense_Mutation		Missense_Mutation						WHITE	NOT HISPANIC OR LATINO	TUMOR FREE	2006	M0	[Not Available]	N0	G3
365	TCGA-A3-3347	ccRCC	Clear cell RCC	1610	Dead	FEMALE	Stage III	T1b	59	0.49	1.95	1	1	1	1	1	1	1	KIRC	0.446525	-0.29		8.53023	0.589488	0.524673		Frame_Shift_Del					Missense_Mutation										WHITE	NOT HISPANIC OR LATINO	[Not Available]	2005	M0	[Not Available]	N1	G2
366	TCGA-A3-3352	ccRCC	Clear cell RCC	561	Dead	MALE	Stage III	T3a	n/a	0.49	3.79	0	1	1	0	1	n/a	1	KIRC	0.0946852	-0.29		7.82324	0.272253	0.257076	n/a	n/a	n/a	n/a	n/a	n/a	n/a	n/a	n/a	n/a	n/a	n/a	n/a	n/a	n/a	n/a	WHITE	NOT HISPANIC OR LATINO	[Not Available]	2005	M0	[Not Available]	N0	G3
367	TCGA-BP-4164	ccRCC	Clear cell RCC	992	Dead	FEMALE	Stage III	T3a	85	0.73	3.53	1	1	1	1	1	3	3	KIRC	0.0860733	-0.379		8.19054	0.0630814	0.0147891	Nonsense_Mutation/Missense_Mutation x4	Nonsense_Mutation															WHITE	[Not Available]	TUMOR FREE	2002	M0	[Not Available]	NX	G2
368	TCGA-B0-4693	ccRCC	Clear cell RCC	77	Dead	FEMALE	Stage III	T3a	98	0.51	2.05	1	1	1	1	1	3	3	KIRC	0.0721215	0.009		7.66781	0.121771	0.0583023									Missense_Mutation								WHITE	NOT HISPANIC OR LATINO	TUMOR FREE	2009	M0	[Not Available]	N0	G4
369	TCGA-B0-4707	ccRCC	Clear cell RCC	600	Dead	MALE	Stage III	T3a	100	0.4	3.05	1	1	1	1	2	1	1	KIRC	0.21139	-0.626	Nonsense_Mutation	7.96179	0.0923663	0.0308982	Frame_Shift_Del				Frame_Shift_Del												WHITE	NOT HISPANIC OR LATINO	WITH TUMOR	2008	M0	[Not Available]	NX	G4
370	TCGA-B0-4843	ccRCC	Clear cell RCC	320	Dead	MALE	Stage III	T3a	75	0.31	3.85	1	1	1	1	1	1	3	KIRC	0.157247	0.013		9.91259	0.0889214	0.0497439						Frame_Shift_Ins											WHITE	NOT HISPANIC OR LATINO	WITH TUMOR	2004	M0	[Not Available]	N0	G3
371	TCGA-B0-4849	ccRCC	Clear cell RCC	69	Dead	MALE	Stage III	T3a	23	0.6	1.94	1	1	1	1	1	3	3	KIRC	0.078115	-0.003		7.94504	0.383642	0.0202614		Nonsense_Mutation															WHITE	NOT HISPANIC OR LATINO	WITH TUMOR	2004	M0	[Not Available]	NX	G3
372	TCGA-BP-4329	ccRCC	Clear cell RCC	845	Dead	MALE	Stage III	T3a	51	0.56	1.95	1	1	1	1	1	4	1	KIRC	0.19935	0.003		7.52018	0.0852301	0.273585	Missense_Mutation	Nonsense_Mutation	Splice_Site														WHITE	[Not Available]	TUMOR FREE	2002	M0	[Not Available]	N0	G2
373	TCGA-BP-4341	ccRCC	Clear cell RCC	1589	Dead	MALE	Stage III	T3a	53	0.72	1.95	1	1	1	1	1	4	3	KIRC	0.0654934	0.005		8.77347	0.200645	0.0203067	Frame_Shift_Del	Nonsense_Mutation															WHITE	[Not Available]	WITH TUMOR	2003	M0	[Not Available]	NX	G2
374	TCGA-BP-4343	ccRCC	Clear cell RCC	1912	Dead	MALE	Stage III	T3a	31	0.27	2.77	1	1	1	1	2	1	1	KIRC	0.133712	-0.195		8.16369	0.38086	0.160578			Splice_Site														WHITE	[Not Available]	WITH TUMOR	2003	M0	[Not Available]	N0	G3
375	TCGA-BP-4355	ccRCC	Clear cell RCC	953	Dead	FEMALE	Stage III	T3a	19	0.46	2.01	1	1	1	1	1	4	3	KIRC	0.0762093	0.005		8.19318	0.242066	0.037952	Nonsense_Mutation				Missense_Mutation												WHITE	[Not Available]	[Not Available]	2008	M0	[Not Available]	NX	G4
376	TCGA-CJ-4894	ccRCC	Clear cell RCC	841	Dead	MALE	Stage III	T3a	66	0.56	1.83	1	1	1	1	1	4	3	KIRC	0.0729366	0.011		8.93444	0.520321	0.116238	Missense_Mutation																WHITE	NOT HISPANIC OR LATINO	WITH TUMOR	2005	M0	[Not Available]	N0	G3
377	TCGA-B0-4842	ccRCC	Clear cell RCC	1724	Dead	FEMALE	Stage III	T3a	81	0.21	3.84	1	1	1	1	2	1	1	KIRC	0.186206	-0.332		8.8478	0.320923	0.0508037	Splice_Site	Nonsense_Mutation															WHITE	NOT HISPANIC OR LATINO	WITH TUMOR	2004	M0	[Not Available]	N0	G4
378	TCGA-B0-5095	ccRCC	Clear cell RCC	245	Dead	MALE	Stage III	T3a	110	0.23	3.72	1	1	1	1	1	1	3	KIRC	0.099685	-0.294		7.98694	0.169615	0.205715	Splice_Site				Nonsense_Mutation												WHITE	NOT HISPANIC OR LATINO	TUMOR FREE	2008	M0	[Not Available]	N0	G3
379	TCGA-B0-5096	ccRCC	Clear cell RCC	68	Dead	FEMALE	Stage III	T3a	128	0.43	2.04	1	1	1	1	2	1	1	KIRC	0.107646	-0.39		8.20808	0.0672599	0.142516	Splice_Site	Missense_Mutation			Translation_Start_Site												WHITE	NOT HISPANIC OR LATINO	[Not Available]	1998	M0	[Not Available]	N1	GX
380	TCGA-B0-5100	ccRCC	Clear cell RCC	1913	Dead	MALE	Stage III	T3a	44	0.63	1.95	1	1	1	1	2	1	1	KIRC	0.170478	-1.107		6.71311	0.288295	0.0243815							Missense_Mutation										BLACK OR AFRICAN AMERICAN	NOT HISPANIC OR LATINO	WITH TUMOR	1998	M0	[Not Available]	NX	G3
381	TCGA-BP-5010	ccRCC	Clear cell RCC	878	Dead	MALE	Stage III	T3a	95	0.41	1.9	1	1	1	1	1	1	1	KIRC	0.341591	-0.356		8.4196	0.317701	0.26111			In_Frame_Del			Frame_Shift_Ins										Missense_Mutation	WHITE	NOT HISPANIC OR LATINO	TUMOR FREE	2007	M0	[Not Available]	N0	G4
382	TCGA-B0-5075	ccRCC	Clear cell RCC	637	Dead	FEMALE	Stage III	T3a	128	0.55	2.06	1	1	1	1	1	3	3	KIRC	0.1236	-0.071		7.60335	0.119042	0.0423152	Frame_Shift_Ins				Frame_Shift_Del								Missense_Mutation				WHITE	NOT HISPANIC OR LATINO	TUMOR FREE	2005	M0	[Not Available]	N0	G2
383	TCGA-B0-5085	ccRCC	Clear cell RCC	770	Dead	FEMALE	Stage III	T3a	103	0.68	2.01	1	1	1	1	1	3	3	KIRC	0.0827471	0.009		9.01816	0.190816	0.0204236	Frame_Shift_Ins	Nonsense_Mutation															WHITE	NOT HISPANIC OR LATINO	TUMOR FREE	2005	M0	[Not Available]	N0	G3
384	TCGA-BP-4981	ccRCC	Clear cell RCC	1097	Dead	FEMALE	Stage III	T3a	86	0.79	2	1	1	1	1	1	6	3	KIRC	0.105975	0.002		9.0728	0.203895	0.0247939		Frame_Shift_Del															WHITE	[Not Available]	TUMOR FREE	2006	M0	[Not Available]	NX	G3
385	TCGA-BP-4985	ccRCC	Clear cell RCC	952	Dead	MALE	Stage III	T3a	133	0.44	3.52	1	1	1	1	2	1	1	KIRC	0.619364	-0.474		9.13684	0.350937	0.0979429	Frame_Shift_Del	Nonsense_Mutation			Frame_Shift_Del											Nonsense_Mutation	WHITE	[Not Available]	WITH TUMOR	2006	M0	[Not Available]	N0	G4
386	TCGA-CJ-4913	ccRCC	Clear cell RCC	1173	Dead	FEMALE	Stage III	T3a	86	0.59	1.95	1	1	0	0	n/a	n/a	1	KIRC	0.0935063	-0.144		n/a	0.24757	0.0268496		Nonsense_Mutation/Frame_Shift_Ins					Missense_Mutation										WHITE	NOT HISPANIC OR LATINO	WITH TUMOR	2006	M0	[Not Available]	NX	G4
387	TCGA-B0-4706	ccRCC	Clear cell RCC	65	Dead	MALE	Stage III	T3a	78	n/a	n/a	1	1	1	1	1	3	3	KIRC	0.150933	-0.004		8.18381	0.2078	0.0474435	Missense_Mutation	Nonsense_Mutation															WHITE	NOT HISPANIC OR LATINO	TUMOR FREE	2007	M0	[Not Available]	NX	G4
388	TCGA-B0-4810	ccRCC	Clear cell RCC	478	Dead	MALE	Stage III	T3a	92	n/a	n/a	1	1	1	1	1	1	1	KIRC	0.135097	-0.025		9.32573	0.232887	0.0877925	Frame_Shift_Del					Splice_Site	Missense_Mutation	Missense_Mutation									WHITE	NOT HISPANIC OR LATINO	WITH TUMOR	2001	M0	[Not Available]	N1	G3
389	TCGA-B0-4811	ccRCC	Clear cell RCC	1417	Dead	MALE	Stage III	T3a	165	0.36	4.42	1	1	1	1	1	4	1	KIRC	0.105073	-0.251		8.24903	0.414398	0.0904007		Frame_Shift_Ins	Frame_Shift_Del														WHITE	NOT HISPANIC OR LATINO	WITH TUMOR	2001	M0	[Not Available]	N0	G3
390	TCGA-B0-4815	ccRCC	Clear cell RCC	1588	Dead	MALE	Stage III	T3a	105	0.33	1.99	1	1	1	1	1	1	1	KIRC	0.301447	-0.314		8.85379	0.369837	0.241675		Nonsense_Mutation															WHITE	NOT HISPANIC OR LATINO	WITH TUMOR	2001	M0	[Not Available]	NX	G4
391	TCGA-CZ-5467	ccRCC	Clear cell RCC	73	Dead	FEMALE	Stage III	T3a	84	n/a	n/a	1	1	1	1	1	1	3	KIRC	0.0854161	0		8.04186	0.283678	0.156226				Nonsense_Mutation													WHITE	NOT HISPANIC OR LATINO	WITH TUMOR	2007	M0	[Not Available]	N0	G4
392	TCGA-B0-5694	ccRCC	Clear cell RCC	480	Dead	MALE	Stage III	T3a	96	n/a	n/a	1	1	1	1	1	4	3	KIRC	0.175091	-0.585		8.0905	0.391441	0.0435209		Nonsense_Mutation															WHITE	NOT HISPANIC OR LATINO	WITH TUMOR	2008	M0	[Not Available]	N0	G3
393	TCGA-AK-3455	ccRCC	Clear cell RCC	683	Dead	FEMALE	Stage III	T3b	78	0.56	1.99	1	1	1	1	1	3	1	KIRC	0.0545254	0.005		7.2957	0.119082	0.0589723	Frame_Shift_Del		Missense_Mutation											Nonsense_Mutation			WHITE	NOT HISPANIC OR LATINO	[Not Available]	2007	M0	[Not Available]	NX	G3
394	TCGA-AK-3430	ccRCC	Clear cell RCC	480	Dead	MALE	Stage III	T3b	114	0.67	3.17	1	1	0	1	n/a	3	1	KIRC	0.420733	0		n/a	0.326885	0.141431	Frame_Shift_Del	Frame_Shift_Del		Frame_Shift_Del/Missense_Mutation													WHITE	NOT HISPANIC OR LATINO	[Not Available]	2004	M0	[Not Available]	N1	G3
395	TCGA-B0-4694	ccRCC	Clear cell RCC	106	Dead	MALE	Stage III	T3b	75	0.25	3.8	1	1	1	1	1	1	1	KIRC	0.216932	-0.124		9.39451	0.286359	0.054944				Frame_Shift_Del		Missense_Mutation											WHITE	NOT HISPANIC OR LATINO	TUMOR FREE	2009	M0	[Not Available]	NX	G4
396	TCGA-B0-4713	ccRCC	Clear cell RCC	202	Dead	FEMALE	Stage III	T3b	74	0.45	2.18	1	1	1	1	1	1	1	KIRC	0.341307	-0.033		9.39806	0.461741	0.153869	Nonsense_Mutation				Splice_Site												WHITE	NOT HISPANIC OR LATINO	WITH TUMOR	2010	M0	[Not Available]	NX	G2
397	TCGA-B0-4813	ccRCC	Clear cell RCC	18	Dead	MALE	Stage III	T3b	62	0.77	1.88	1	1	1	1	2	1	1	KIRC	0.632912	0.024		10.1858	0.4092	0.143711																	WHITE	NOT HISPANIC OR LATINO	TUMOR FREE	2001	M0	[Not Available]	NX	G3
398	TCGA-B0-4848	ccRCC	Clear cell RCC	883	Dead	MALE	Stage III	T3b	42	0.46	1.93	1	1	1	1	1	1	1	KIRC	0.132977	-0.226		9.02546	0.249919	0.192449																	WHITE	NOT HISPANIC OR LATINO	WITH TUMOR	2004	M0	[Not Available]	NX	G3
399	TCGA-BP-4337	ccRCC	Clear cell RCC	2	Dead	FEMALE	Stage III	T3b	40	0.35	2.48	1	1	1	1	1	1	3	KIRC	0.0972422	-0.009		8.21061	0.12259	0.0742465		Missense_Mutation			Nonsense_Mutation												WHITE	[Not Available]	TUMOR FREE	2003	M0	[Not Available]	N0	G4
400	TCGA-BP-4346	ccRCC	Clear cell RCC	1493	Dead	MALE	Stage III	T3b	47	0.44	1.94	1	1	1	1	1	3	3	KIRC	0.141699	0.002		8.45826	0.372535	0.0465721																	WHITE	[Not Available]	TUMOR FREE	2006	M0	[Not Available]	N0	G3
401	TCGA-BP-4798	ccRCC	Clear cell RCC	334	Dead	MALE	Stage III	T3b	22	0.25	3.99	1	1	1	1	1	1	1	KIRC	0.0987931	-0.213		9.72371	0.525807	0.215478	Frame_Shift_Ins				Splice_Site			Missense_Mutation									WHITE	[Not Available]	WITH TUMOR	2007	M1	[Not Available]	N0	G4
402	TCGA-BP-4799	ccRCC	Clear cell RCC	1133	Dead	MALE	Stage III	T3b	22	0.33	2.53	1	1	1	1	2	1	1	KIRC	0.164257	-0.04		9.77255	0.501566	0.415535																	WHITE	[Not Available]	WITH TUMOR	2007	M0	[Not Available]	N0	G3
403	TCGA-B0-4827	ccRCC	Clear cell RCC	885	Dead	FEMALE	Stage III	T3b	126	0.4	1.94	1	1	1	1	1	1	1	KIRC	0.0783378	0.002		8.46543	0.322453	0.44771	Missense_Mutation				Frame_Shift_Del		Missense_Mutation										WHITE	NOT HISPANIC OR LATINO	WITH TUMOR	2002	M0	[Not Available]	N0	G4
404	TCGA-B0-5099	ccRCC	Clear cell RCC	485	Dead	FEMALE	Stage III	T3b	108	0.75	1.99	1	1	1	1	1	1	1	KIRC	0.546643	0		8.65496	0.263725	0.24855	Frame_Shift_Del																WHITE	NOT HISPANIC OR LATINO	WITH TUMOR	2002	M0	[Not Available]	NX	G3
405	TCGA-B0-5109	ccRCC	Clear cell RCC	587	Dead	MALE	Stage III	T3b	73	0.26	2.9	1	1	1	1	2	1	1	KIRC	0.0973118	-0.505		5.96322	0.0632136	0.0371586																	WHITE	NOT HISPANIC OR LATINO	WITH TUMOR	2009	M0	[Not Available]	N1	G4
406	TCGA-B0-5081	ccRCC	Clear cell RCC	362	Dead	FEMALE	Stage III	T3b	72	0.2	2.04	1	1	1	1	1	1	1	KIRC	0.0952104	-0.034		9.21815	0.329097	0.19428	Missense_Mutation	Nonsense_Mutation/Frame_Shift_Del	Nonsense_Mutation														WHITE	NOT HISPANIC OR LATINO	WITH TUMOR	2005	M0	[Not Available]	N0	G2
407	TCGA-CZ-5465	ccRCC	Clear cell RCC	2564	Dead	FEMALE	Stage III	T3b	171	0.84	1.9	1	1	1	1	1	3	1	KIRC	0.103758	-0.225		8.0594	0.321945	0.0441769	Frame_Shift_Del	Frame_Shift_Del											In_Frame_Del				[Not Available]	[Not Available]	TUMOR FREE	2007	M0	[Not Available]	NX	G2
408	TCGA-CJ-5679	ccRCC	Clear cell RCC	679	Dead	MALE	Stage III	T3b	140	0.72	3.07	1	1	1	1	2	1	1	KIRC	0.691812	-0.459		9.8289	0.383115	0.320823	Missense_Mutation	Frame_Shift_Del					Missense_Mutation										WHITE	NOT HISPANIC OR LATINO	WITH TUMOR	2003	M0	[Not Available]	NX	G4
409	TCGA-CW-5584	ccRCC	Clear cell RCC	164	Dead	MALE	Stage III	T3b	n/a	n/a	n/a	0	1	1	1	1	4	1	KIRC	0.0870255	-0.224		8.17008	0.418948	0.111627	n/a	n/a	n/a	n/a	n/a	n/a	n/a	n/a	n/a	n/a	n/a	n/a	n/a	n/a	n/a	n/a	WHITE	NOT HISPANIC OR LATINO	[Not Available]	2003	M0	[Not Available]	N1	G3
410	TCGA-B0-4817	ccRCC	Clear cell RCC	1019	Dead	MALE	Stage III	T3c	64	0.24	1.88	1	1	1	1	2	1	3	KIRC	0.105753	-0.198		9.13036	0.230778	0.0225608																	WHITE	NOT HISPANIC OR LATINO	TUMOR FREE	2002	M0	[Not Available]	N0	G3
411	TCGA-CJ-4891	ccRCC	Clear cell RCC	819	Dead	FEMALE	Stage III	T3c	15	0.24	1.91	1	1	1	1	2	1	1	KIRC	0.117521	-0.247		8.72407	0.184392	0.266923			Missense_Mutation														WHITE	NOT HISPANIC OR LATINO	TUMOR FREE	2005	M0	[Not Available]	N0	G4
412	TCGA-AK-3436	ccRCC	Clear cell RCC	3331	Alive	MALE	Stage IV	T2	72	0.64	2.99	1	1	1	1	2	4	1	KIRC	0.0880341	-0.44		9.78107	0.699537	0.5525																	WHITE	NOT HISPANIC OR LATINO	TUMOR FREE	2005	M1	[Not Available]	N0	G2
413	TCGA-B0-5115	ccRCC	Clear cell RCC	1604	Alive	MALE	Stage IV	T2	72	0.64	2.08	1	1	1	1	1	1	3	KIRC	0.121536	0.006		7.40723	0.249064	0.022535	Frame_Shift_Del	Nonsense_Mutation															WHITE	NOT HISPANIC OR LATINO	WITH TUMOR	2009	M1	[Not Available]	N0	G3
414	TCGA-B0-5712	ccRCC	Clear cell RCC	2722	Alive	FEMALE	Stage IV	T2	132	0.71	2.01	1	1	1	1	1	3	3	KIRC	0.35942	-0.004		9.03305	0.592287	0.0248462		Frame_Shift_Del					Missense_Mutation									Frame_Shift_Del	BLACK OR AFRICAN AMERICAN	NOT HISPANIC OR LATINO	[Not Available]	2004	M1	[Not Available]	N0	G3
415	TCGA-B4-5377	ccRCC	Clear cell RCC	365	Alive	FEMALE	Stage IV	T3	88	n/a	n/a	1	1	1	1	1	3	3	KIRC	0.182387	0.003		7.94812	0.190418	0.0228849		Splice_Site															WHITE	NOT HISPANIC OR LATINO	TUMOR FREE	2010	M1	[Not Available]	N0	G3
416	TCGA-B8-4622	ccRCC	Clear cell RCC	1525	Alive	MALE	Stage IV	T3a	138	0.55	2.05	1	1	1	1	1	4	1	KIRC	0.149656	-0.505		6.42264	0.492688	0.0224732			Frame_Shift_Del														WHITE	NOT HISPANIC OR LATINO	TUMOR FREE	2010	M1	[Not Available]	N0	G3
417	TCGA-CJ-4871	ccRCC	Clear cell RCC	2423	Alive	MALE	Stage IV	T3a	45	0.59	2	1	1	1	1	1	1	1	KIRC	0.517377	-0.203		9.04025	0.345934	0.114731		Nonsense_Mutation		Frame_Shift_Del		Nonsense_Mutation											WHITE	NOT HISPANIC OR LATINO	TUMOR FREE	2004	M1	[Not Available]	NX	G4
418	TCGA-CJ-4885	ccRCC	Clear cell RCC	3451	Alive	MALE	Stage IV	T3a	41	0.77	2.21	1	1	1	1	1	4	3	KIRC	0.2232	-0.002		9.30602	0.144038	0.0282928	Missense_Mutation																WHITE	NOT HISPANIC OR LATINO	WITH TUMOR	2005	M1	[Not Available]	NX	G3
419	TCGA-CJ-4890	ccRCC	Clear cell RCC	3519	Alive	MALE	Stage IV	T3a	15	n/a	n/a	1	1	1	1	1	1	1	KIRC	0.0842525	-0.105		8.32955	0.23082	0.261727																	WHITE	NOT HISPANIC OR LATINO	WITH TUMOR	2005	M1	[Not Available]	N0	G4
420	TCGA-CJ-4904	ccRCC	Clear cell RCC	3302	Alive	FEMALE	Stage IV	T3a	74	0.5	1.99	1	1	1	1	1	4	3	KIRC	0.0753252	-0.067		7.85069	0.118355	0.0182818	Frame_Shift_Ins																WHITE	NOT HISPANIC OR LATINO	WITH TUMOR	2006	M1	[Not Available]	N0	G3
421	TCGA-CJ-5682	ccRCC	Clear cell RCC	3736	Alive	MALE	Stage IV	T3a	112	0.65	3.28	1	1	1	1	1	4	1	KIRC	0.107032	-0.484		8.33526	0.50377	0.180161		Missense_Mutation	Nonsense_Mutation														WHITE	NOT HISPANIC OR LATINO	WITH TUMOR	2004	M1	[Not Available]	NX	G4
422	TCGA-CW-5591	ccRCC	Clear cell RCC	2271	Alive	MALE	Stage IV	T3a	65	0.58	2.65	1	1	1	1	4	3	1	KIRC	0.129231	-0.004		2.91844	0.134765	0.18488	Nonsense_Mutation		Missense_Mutation														WHITE	NOT HISPANIC OR LATINO	WITH TUMOR	2004	M1	[Not Available]	N0	G2
423	TCGA-BP-5201	ccRCC	Clear cell RCC	951	Alive	MALE	Stage IV	T3b	66	0.69	1.81	1	1	1	1	1	3	1	KIRC	0.152858	-0.362		9.55449	0.35809	0.0834827	Missense_Mutation																WHITE	NOT HISPANIC OR LATINO	WITH TUMOR	2008	M1	[Not Available]	N0	G4
424	TCGA-CZ-5460	ccRCC	Clear cell RCC	2873	Alive	MALE	Stage IV	T3b	89	1	3.96	1	1	1	1	1	3	1	KIRC	0.163329	-0.084		8.85373	0.358409	0.0504593	Nonsense_Mutation	Frame_Shift_Ins	Nonsense_Mutation														WHITE	NOT HISPANIC OR LATINO	WITH TUMOR	2006	M1	[Not Available]	NX	G2
425	TCGA-CZ-5464	ccRCC	Clear cell RCC	2128	Alive	MALE	Stage IV	T3b	n/a	0.48	2.37	0	1	1	1	1	1	3	KIRC	0.0920246	-0.008		6.91262	0.220245	0.077731	n/a	n/a	n/a	n/a	n/a	n/a	n/a	n/a	n/a	n/a	n/a	n/a	n/a	n/a	n/a	n/a	WHITE	[Not Available]	WITH TUMOR	2007	M1	[Not Available]	NX	G2
426	TCGA-CW-5585	ccRCC	Clear cell RCC	2609	Alive	MALE	Stage IV	T3b	71	0.79	2.01	1	1	1	1	1	4	1	KIRC	0.0495159	-0.014		7.57894	0.123937	0.0209894																	WHITE	NOT HISPANIC OR LATINO	WITH TUMOR	2003	M1	[Not Available]	N0	G2
427	TCGA-B0-5402	ccRCC	Clear cell RCC	1290	Alive	MALE	Stage IV	T4	73	n/a	n/a	1	1	1	1	1	3	1	KIRC	0.14201	-0.283		7.72168	0.353192	0.116065	Nonsense_Mutation		Frame_Shift_Del														WHITE	NOT HISPANIC OR LATINO	[Not Available]	2010	M0	[Not Available]	NX	G4
428	TCGA-B0-5092	ccRCC	Clear cell RCC	459	Dead	FEMALE	Stage IV	T1a	111	0.35	2	1	1	1	1	1	1	1	KIRC	0.101679	0.008		9.09421	0.0714388	0.218899	Frame_Shift_Ins				Nonsense_Mutation x2												WHITE	NOT HISPANIC OR LATINO	WITH TUMOR	2008	M1	[Not Available]	N0	G3
429	TCGA-CZ-5461	ccRCC	Clear cell RCC	330	Dead	MALE	Stage IV	T1b	102	0.66	1.89	1	1	1	1	1	1	1	KIRC	0.144685	-0.438		8.57203	0.418778	0.249817		Splice_Site	Missense_Mutation														WHITE	NOT HISPANIC OR LATINO	WITH TUMOR	2006	M1	[Not Available]	NX	G4
430	TCGA-CZ-5462	ccRCC	Clear cell RCC	311	Dead	MALE	Stage IV	T1b	99	n/a	n/a	1	1	1	1	2	3	1	KIRC	0.147256	-0.42		8.95099	0.449674	0.127947																	WHITE	[Not Available]	WITH TUMOR	2007	M1	[Not Available]	NX	G3
431	TCGA-G6-A5PC	ccRCC	Clear cell RCC	242	Dead	FEMALE	Stage IV	T1b	89			1	1	1	1	2	2	1	KIRC	0.0653947	-0.396		9.30154	0.3554	0.0195238					Frame_Shift_Del												BLACK OR AFRICAN AMERICAN	NOT HISPANIC OR LATINO	WITH TUMOR	2012	M1	M1	N0	G4
432	TCGA-B0-4691	ccRCC	Clear cell RCC	139	Dead	MALE	Stage IV	T2	106	0.55	2	1	1	1	1	1	1	1	KIRC	0.178071	-1.024		6.11957	0.379762	0.315601					Nonsense_Mutation												WHITE	NOT HISPANIC OR LATINO	WITH TUMOR	2009	M1	[Not Available]	N0	G3
433	TCGA-B0-4828	ccRCC	Clear cell RCC	307	Dead	MALE	Stage IV	T2	100	0.72	2.06	1	1	1	1	1	3	1	KIRC	0.253307	-0.227		7.94045	0.325566	0.216206	Splice_Site	Missense_Mutation		Nonsense_Mutation													WHITE	NOT HISPANIC OR LATINO	WITH TUMOR	2003	M1	[Not Available]	NX	G3
434	TCGA-B0-4841	ccRCC	Clear cell RCC	204	Dead	MALE	Stage IV	T2	103	0.75	2.07	1	1	1	1	2	4	3	KIRC	0.177137	-0.004		9.88452	0.123089	0.0180226																	WHITE	NOT HISPANIC OR LATINO	WITH TUMOR	2004	M1	[Not Available]	NX	G3
435	TCGA-B0-5107	ccRCC	Clear cell RCC	927	Dead	FEMALE	Stage IV	T2	81	0.62	1.9	1	1	1	1	3	6	1	KIRC	0.170733	-1.041		6.92312	0.305414	0.503997	Missense_Mutation x2	Splice_Site			Missense_Mutation												WHITE	NOT HISPANIC OR LATINO	WITH TUMOR	2007	M1	[Not Available]	N0	G4
436	TCGA-CZ-5454	ccRCC	Clear cell RCC	722	Dead	MALE	Stage IV	T2	46	n/a	n/a	1	1	1	1	1	3	1	KIRC	0.0983636	0		8.35885	0.145293	0.0194298		Nonsense_Mutation															WHITE	NOT HISPANIC OR LATINO	WITH TUMOR	2006	M1	[Not Available]	N0	G2
437	TCGA-G6-A8L6	ccRCC	Clear cell RCC	313	Dead	MALE	Stage IV	T2a	97			1	1	1	1	1	3	3	KIRC	0.0811095	0.002		7.84811	0.122164	0.0223181	Frame_Shift_Ins	Frame_Shift_Del	Frame_Shift_Del														BLACK OR AFRICAN AMERICAN	NOT HISPANIC OR LATINO	WITH TUMOR	2013	MX	M1	NX	G3
438	TCGA-CJ-4637	ccRCC	Clear cell RCC	2227	Dead	FEMALE	Stage IV	T2b	78	0.31	1.97	1	1	1	1	1	1	1	KIRC	0.174024	0.032		8.95737	0.326343	0.393235	Frame_Shift_Del				Missense_Mutation												WHITE	HISPANIC OR LATINO	WITH TUMOR	2004	M1	[Not Available]	NX	G4
439	TCGA-CJ-5678	ccRCC	Clear cell RCC	574	Dead	MALE	Stage IV	T2b	76	n/a	n/a	1	1	1	1	1	3	1	KIRC	0.454551	-0.001		10.2063	0.435781	0.292844		Frame_Shift_Ins	Nonsense_Mutation														BLACK OR AFRICAN AMERICAN	NOT HISPANIC OR LATINO	WITH TUMOR	2003	M1	[Not Available]	N0	G3
440	TCGA-B8-4143	ccRCC	Clear cell RCC	709	Dead	FEMALE	Stage IV	T3a	116	0.44	3.83	1	1	1	1	2	1	1	KIRC	0.16233	-1.254		7.03331	0.411617	0.519612					Nonsense_Mutation												WHITE	NOT HISPANIC OR LATINO	WITH TUMOR	2002	M1	[Not Available]	N0	G3
441	TCGA-CJ-4638	ccRCC	Clear cell RCC	431	Dead	FEMALE	Stage IV	T3a	119	n/a	n/a	1	1	1	1	2	4	1	KIRC	0.155857	-0.307		5.68189	0.717212	0.32678	Missense_Mutation				Nonsense_Mutation							Splice_Site					WHITE	NOT HISPANIC OR LATINO	WITH TUMOR	2004	M1	[Not Available]	N1	G4
442	TCGA-CJ-4641	ccRCC	Clear cell RCC	1661	Dead	FEMALE	Stage IV	T3a	84	n/a	n/a	1	1	1	1	1	4	1	KIRC	0.140835	-0.018		8.46661	0.324045	0.193836					Nonsense_Mutation						Missense_Mutation						WHITE	NOT HISPANIC OR LATINO	WITH TUMOR	2005	M1	[Not Available]	NX	G4
443	TCGA-CJ-4644	ccRCC	Clear cell RCC	336	Dead	FEMALE	Stage IV	T3a	116			1	1	1	1	1	3	3	KIRC	0.14637	-0.025		8.74195	0.41008	0.033914	Nonsense_Mutation	Splice_Site					Missense_Mutation x2										WHITE	NOT HISPANIC OR LATINO	WITH TUMOR	2004	M1	[Not Available]	N0	G3
444	TCGA-B0-4701	ccRCC	Clear cell RCC	238	Dead	FEMALE	Stage IV	T3a	n/a	0.42	2	0	1	1	1	1	4	1	KIRC	0.163491	-0.034		8.48759	0.273409	0.252357	n/a	n/a	n/a	n/a	n/a	n/a	n/a	n/a	n/a	n/a	n/a	n/a	n/a	n/a	n/a	n/a	WHITE	NOT HISPANIC OR LATINO	WITH TUMOR	2005	M1	[Not Available]	N0	G3
445	TCGA-B0-4703	ccRCC	Clear cell RCC	182	Dead	MALE	Stage IV	T3a	38	0.38	1.97	1	1	1	1	1	1	1	KIRC	0.227875	-0.015		8.5909	0.338175	0.0437861	Missense_Mutation		Missense_Mutation		Splice_Site			Missense_Mutation									WHITE	NOT HISPANIC OR LATINO	WITH TUMOR	2005	M1	[Not Available]	N0	G4
446	TCGA-B0-4844	ccRCC	Clear cell RCC	313	Dead	MALE	Stage IV	T3a	52	0.66	2.94	1	1	1	1	1	1	1	KIRC	0.211219	-0.028		8.7267	0.203039	0.0487835				Missense_Mutation													WHITE	NOT HISPANIC OR LATINO	WITH TUMOR	2004	M1	[Not Available]	NX	G3
447	TCGA-B0-4845	ccRCC	Clear cell RCC	1986	Dead	MALE	Stage IV	T3a	55	0.64	3.56	1	1	1	1	1	3	3	KIRC	0.190486	-0.745		8.0539	0.470831	0.0163616	Nonsense_Mutation	Frame_Shift_Del/Splice_Site	Missense_Mutation														WHITE	NOT HISPANIC OR LATINO	WITH TUMOR	2003	M1	[Not Available]	NX	G2
448	TCGA-B0-4846	ccRCC	Clear cell RCC	1200	Dead	MALE	Stage IV	T3a	48	0.55	1.97	1	1	1	1	1	3	3	KIRC	0.198864	0.005		6.17351	0.164249	0.0690661							Missense_Mutation										WHITE	NOT HISPANIC OR LATINO	WITH TUMOR	2004	M1	[Not Available]	N0	G2
449	TCGA-B0-4847	ccRCC	Clear cell RCC	793	Dead	MALE	Stage IV	T3a	43	0.54	1.95	1	1	1	1	1	3	1	KIRC	0.138857	0.011		7.97587	0.266813	0.0259434	Nonsense_Mutation	Splice_Site															WHITE	NOT HISPANIC OR LATINO	TUMOR FREE	2004	M1	[Not Available]	NX	G3
450	TCGA-BP-4335	ccRCC	Clear cell RCC	475	Dead	FEMALE	Stage IV	T3a	n/a	0.46	4.07	0	1	1	1	1	3	3	KIRC	0.181459	-0.027		9.94239	0.209452	0.0225253	n/a	n/a	n/a	n/a	n/a	n/a	n/a	n/a	n/a	n/a	n/a	n/a	n/a	n/a	n/a	n/a	WHITE	[Not Available]	WITH TUMOR	2003	M1	[Not Available]	N0	G3
451	TCGA-BP-4771	ccRCC	Clear cell RCC	162	Dead	MALE	Stage IV	T3a	27	n/a	n/a	1	1	1	1	1	3	3	KIRC	0.196996	-0.019		8.46605	0.262332	0.0830581	Missense_Mutation																WHITE	[Not Available]	TUMOR FREE	2005	M1	[Not Available]	N0	G4
452	TCGA-BP-4787	ccRCC	Clear cell RCC	480	Dead	FEMALE	Stage IV	T3a	54	0.48	2.11	1	1	1	1	1	1	1	KIRC	0.284819	-0.468		8.77436	0.253019	0.433635																	WHITE	[Not Available]	WITH TUMOR	2007	M1	[Not Available]	N0	G4
453	TCGA-CJ-4868	ccRCC	Clear cell RCC	646	Dead	MALE	Stage IV	T3a	25	0.47	1.94	1	1	1	0	1	n/a	1	KIRC	0.132152	-0.452		8.23746	0.397435	0.264843																	WHITE	NOT HISPANIC OR LATINO	WITH TUMOR	2005	M1	[Not Available]	N0	G3
454	TCGA-CJ-4875	ccRCC	Clear cell RCC	3554	Dead	MALE	Stage IV	T3a	106	0.75	2.17	1	1	1	1	1	6	1	KIRC	0.0752565	-0.019		8.76683	0.133444	0.0333473	Frame_Shift_Ins	Frame_Shift_Ins															WHITE	NOT HISPANIC OR LATINO	WITH TUMOR	2004	M1	[Not Available]	NX	G3
455	TCGA-CJ-4887	ccRCC	Clear cell RCC	932	Dead	MALE	Stage IV	T3a	43	0.45	2.05	1	1	1	1	1	3	3	KIRC	0.23008	-0.004		9.86255	0.422569	0.0428364		Nonsense_Mutation					Missense_Mutation										WHITE	NOT HISPANIC OR LATINO	WITH TUMOR	2005	M1	[Not Available]	NX	G3
456	TCGA-CJ-4888	ccRCC	Clear cell RCC	1567	Dead	MALE	Stage IV	T3a	13	n/a	n/a	1	1	1	1	1	1	1	KIRC	0.058404	-0.182		7.67633	0.253799	0.0850891		Nonsense_Mutation															WHITE	NOT HISPANIC OR LATINO	WITH TUMOR	2005	M1	[Not Available]	NX	G4
457	TCGA-CJ-4895	ccRCC	Clear cell RCC	1200	Dead	MALE	Stage IV	T3a	46	0.52	1.89	1	1	1	1	1	1	1	KIRC	0.394626	-0.816		8.12749	0.477477	0.0792591																	WHITE	NOT HISPANIC OR LATINO	WITH TUMOR	2005	M1	[Not Available]	NX	G4
458	TCGA-CZ-4857	ccRCC	Clear cell RCC	1432	Dead	MALE	Stage IV	T3a	96	0.57	2.01	1	1	1	1	1	6	1	KIRC	0.224484	-1.206		6.48364	0.419185	0.423732							Missense_Mutation										WHITE	NOT HISPANIC OR LATINO	WITH TUMOR	2005	M1	[Not Available]	N0	G3
459	TCGA-BP-4974	ccRCC	Clear cell RCC	210	Dead	MALE	Stage IV	T3a	53	0.22	3.88	1	1	1	1	1	1	3	KIRC	0.106707	0.02		7.19348	0.177227	0.0251785	Missense_Mutation																WHITE	[Not Available]	WITH TUMOR	2006	M1	[Not Available]	N0	G4
460	TCGA-BP-5178	ccRCC	Clear cell RCC	1912	Dead	MALE	Stage IV	T3a	85	0.44	3.14	1	1	1	1	1	1	1	KIRC	0.428517	-0.345		8.83544	0.364581	0.103773	Missense_Mutation		Missense_Mutation												Missense_Mutation		WHITE	[Not Available]	WITH TUMOR	2004	M1	[Not Available]	NX	G4
461	TCGA-CJ-4918	ccRCC	Clear cell RCC	93	Dead	MALE	Stage IV	T3a	107	0.33	2.01	1	1	1	1	1	4	3	KIRC	0.120387	0.004		8.1988	0.147478	0.0297679	Missense_Mutation																WHITE	NOT HISPANIC OR LATINO	WITH TUMOR	2005	M1	[Not Available]	N0	G4
462	TCGA-CJ-4923	ccRCC	Clear cell RCC	572	Dead	FEMALE	Stage IV	T3a	78	0.34	2.04	1	1	1	1	1	1	1	KIRC	0.110232	-0.408		7.98205	0.337924	0.258941	Frame_Shift_Del	Missense_Mutation	Frame_Shift_Del		Nonsense_Mutation												WHITE	NOT HISPANIC OR LATINO	WITH TUMOR	2004	M1	[Not Available]	NX	G4
463	TCGA-B0-4712	ccRCC	Clear cell RCC	1337	Dead	MALE	Stage IV	T3a	144	0.42	2.8	1	1	1	1	2	1	1	KIRC	0.490261	-0.249		10.2902	0.399257	0.277818	Missense_Mutation	Splice_Site	Nonsense_Mutation/Missense_Mutation														WHITE	NOT HISPANIC OR LATINO	WITH TUMOR	2006	M1	[Not Available]	NX	G3
464	TCGA-B0-5080	ccRCC	Clear cell RCC	342	Dead	MALE	Stage IV	T3a	89	n/a	n/a	1	1	1	1	1	1	3	KIRC	0.0892265	-0.052		8.5277	0.120215	0.0345512																	WHITE	NOT HISPANIC OR LATINO	WITH TUMOR	2005	M1	[Not Available]	N0	G3
465	TCGA-CJ-5677	ccRCC	Clear cell RCC	782	Dead	FEMALE	Stage IV	T3a	116	0.57	1.87	1	1	1	1	1	1	1	KIRC	n/a	-1.106		6.94394	0.159355	0.313039	Missense_Mutation							Missense_Mutation x2									WHITE	NOT HISPANIC OR LATINO	WITH TUMOR	2004	M1	[Not Available]	NX	G4
466	TCGA-CJ-5680	ccRCC	Clear cell RCC	768	Dead	FEMALE	Stage IV	T3a	78	n/a	n/a	1	1	1	1	1	4	1	KIRC	0.107719	-0.677		5.99253	0.154209	0.121764	Frame_Shift_Del				Frame_Shift_Del												WHITE	NOT HISPANIC OR LATINO	WITH TUMOR	2003	M1	[Not Available]	NX	G4
467	TCGA-CJ-5681	ccRCC	Clear cell RCC	552	Dead	FEMALE	Stage IV	T3a	51	0.84	1.97	1	1	1	1	4	3	3	KIRC	0.793165	-0.003		8.93747	0.0850841	0.0203663																	WHITE	NOT HISPANIC OR LATINO	WITH TUMOR	2003	M1	[Not Available]	NX	G3
468	TCGA-CW-5590	ccRCC	Clear cell RCC	1075	Dead	MALE	Stage IV	T3a	n/a			0	0	1	1	1	1	1	KIRC	0.133051	n/a		8.13998	0.418519	0.0317565	n/a	n/a	n/a	n/a	n/a	n/a	n/a	n/a	n/a	n/a	n/a	n/a	n/a	n/a	n/a	n/a	WHITE	NOT HISPANIC OR LATINO	[Not Available]	2004	M1	[Not Available]	NX	G3
469	TCGA-CJ-6028	ccRCC	Clear cell RCC	1625	Dead	MALE	Stage IV	T3a	86	0.27	2.86	1	1	1	1	1	1	1	KIRC	0.152897	-0.161		6.97109	0.350704	0.223274																	WHITE	NOT HISPANIC OR LATINO	WITH TUMOR	2003	M1	[Not Available]	NX	G4
470	TCGA-CJ-6033	ccRCC	Clear cell RCC	224	Dead	FEMALE	Stage IV	T3a	101	0.37	3.9	1	1	1	1	1	1	1	KIRC	0.508184	-0.371		9.66106	0.357183	0.170825	Nonsense_Mutation	Splice_Site							Missense_Mutation								WHITE	NOT HISPANIC OR LATINO	WITH TUMOR	2004	M1	[Not Available]	N0	G4
471	TCGA-CW-5580	ccRCC	Clear cell RCC	1964	Dead	FEMALE	Stage IV	T3a	132	0.63	1.9	1	1	1	1	1	3	1	KIRC	0.279269	-0.428		7.99999	0.348979	0.232299	Missense_Mutation	Frame_Shift_Del	Nonsense_Mutation		Missense_Mutation		Missense_Mutation										WHITE	NOT HISPANIC OR LATINO	[Not Available]	2003	M1	[Not Available]	NX	G3
472	TCGA-CW-6087	ccRCC	Clear cell RCC	41	Dead	MALE	Stage IV	T3a	97	0.37	4.1	1	1	1	1	4	6	3	KIRC	0.114736	-0.031	Missense_Mutation	6.07684	0.162864	0.170718										Missense_Mutation							WHITE	NOT HISPANIC OR LATINO	TUMOR FREE	2003	M1	[Not Available]	N1	G4
473	TCGA-B0-4697	ccRCC	Clear cell RCC	578	Dead	FEMALE	Stage IV	T3b	40	n/a	n/a	1	1	1	1	2	1	3	KIRC	0.103811	0		9.38589	0.115168	0.0498077																	WHITE	NOT HISPANIC OR LATINO	WITH TUMOR	2003	M1	[Not Available]	NX	G4
474	TCGA-B0-4714	ccRCC	Clear cell RCC	99	Dead	MALE	Stage IV	T3b	83	0.58	2.07	1	1	1	1	1	3	3	KIRC	0.159489	0.02		7.62255	0.215144	0.145814	Missense_Mutation																WHITE	NOT HISPANIC OR LATINO	WITH TUMOR	2010	M1	[Not Available]	NX	G3
475	TCGA-B0-4819	ccRCC	Clear cell RCC	183	Dead	FEMALE	Stage IV	T3b	43	0.85	2.01	1	1	1	1	2	1	3	KIRC	0.0928523	-0.107		8.56071	0.122676	0.0432849	Splice_Site																WHITE	NOT HISPANIC OR LATINO	TUMOR FREE	2002	M1	[Not Available]	NX	G4
476	TCGA-BP-4352	ccRCC	Clear cell RCC	344	Dead	FEMALE	Stage IV	T3b	95	0.68	3.67	1	1	1	1	4	1	1	KIRC	0.80268	-1.293		11.6725	0.0426826	0.743826					Missense_Mutation				Missense_Mutation								WHITE	NOT HISPANIC OR LATINO	WITH TUMOR	2007	M1	[Not Available]	N0	G4
477	TCGA-B0-4836	ccRCC	Clear cell RCC	1238	Dead	MALE	Stage IV	T3b	25	0.38	3.56	1	1	1	1	1	1	1	KIRC	0.19531	-0.397		9.08994	0.428654	0.279666																	WHITE	NOT HISPANIC OR LATINO	WITH TUMOR	2003	M1	[Not Available]	NX	G3
478	TCGA-B0-5094	ccRCC	Clear cell RCC	333	Dead	MALE	Stage IV	T3b	114	0.68	2.06	1	1	1	1	1	1	1	KIRC	0.376195	-0.61		8.13736	0.502374	0.571132	Missense_Mutation	Frame_Shift_Del		Nonsense_Mutation													WHITE	NOT HISPANIC OR LATINO	WITH TUMOR	2008	M1	[Not Available]	N0	G2
479	TCGA-CZ-5455	ccRCC	Clear cell RCC	561	Dead	MALE	Stage IV	T3b	59	0.51	1.94	1	1	1	1	1	3	1	KIRC	0.112166	-0.002		7.83096	0.225232	0.082535	Nonsense_Mutation	Nonsense_Mutation															WHITE	NOT HISPANIC OR LATINO	WITH TUMOR	2006	M1	[Not Available]	NX	G4
480	TCGA-CZ-5468	ccRCC	Clear cell RCC	59	Dead	MALE	Stage IV	T3b	176	0.41	3.34	1	1	1	1	2	1	1	KIRC	0.0866588	-0.968		7.18304	0.490188	0.0975137																	WHITE	NOT HISPANIC OR LATINO	WITH TUMOR	2007	M1	[Not Available]	NX	G4
481	TCGA-CZ-5987	ccRCC	Clear cell RCC	445	Dead	MALE	Stage IV	T3b	75	0.69	1.83	1	1	1	1	1	3	1	KIRC	0.324493	-0.66		9.08805	0.491045	0.118682	Missense_Mutation	Frame_Shift_Ins					Missense_Mutation										WHITE	NOT HISPANIC OR LATINO	WITH TUMOR	2006	M1	[Not Available]	NX	G2
482	TCGA-DV-A4VX	ccRCC	Clear cell RCC	1626	Dead	MALE	Stage IV	T3b	107			1	1	1	1	2	6	1	KIRC	0.139934	0		10.0644	0.598614	0.220849	Missense_Mutation		Frame_Shift_Del	In_Frame_Ins													BLACK OR AFRICAN AMERICAN	NOT HISPANIC OR LATINO	WITH TUMOR	2008	MX	M1	N0	G4
483	TCGA-B0-4690	ccRCC	Clear cell RCC	43	Dead	MALE	Stage IV	T4	74	0.37	2.17	1	1	1	1	1	1	1	KIRC	0.125611	-0.766		4.7825	0.35282	0.325493	Missense_Mutation																WHITE	NOT HISPANIC OR LATINO	WITH TUMOR	2008	M1	[Not Available]	N0	G3
484	TCGA-B0-4814	ccRCC	Clear cell RCC	168	Dead	MALE	Stage IV	T4	66	0.47	4.03	1	1	1	1	1	4	1	KIRC	0.777137	-0.016		7.39039	0.453936	0.0394612	Splice_Site		Frame_Shift_Del														WHITE	NOT HISPANIC OR LATINO	WITH TUMOR	2001	M1	[Not Available]	N0	G3
485	TCGA-BP-4354	ccRCC	Clear cell RCC	1034	Dead	MALE	Stage IV	T4	30	0.21	1.96	1	1	1	1	2	1	1	KIRC	0.0768087	0.003		5.62874	0.387749	0.388219																	WHITE	[Not Available]	WITH TUMOR	2006	M1	[Not Available]	N1	G4
486	TCGA-BP-4770	ccRCC	Clear cell RCC	329	Dead	FEMALE	Stage IV	T4	90	0.71	1.72	1	1	1	1	4	1	3	KIRC	0.71609	0.114		13.5591	0.0793255	0.0211033								Splice_Site									WHITE	[Not Available]	WITH TUMOR	2005	M0	[Not Available]	N0	G4
487	TCGA-B0-4700	ccRCC	Clear cell RCC	1980	Dead	MALE	Stage IV	T4	56	1	2	1	1	1	1	1	1	1	KIRC	0.236038	-0.07		9.06843	0.918843	0.212093	Splice_Site					Frame_Shift_Del										Missense_Mutation	WHITE	NOT HISPANIC OR LATINO	WITH TUMOR	2004	M1	[Not Available]	NX	G4
488	TCGA-CJ-4900	ccRCC	Clear cell RCC	1714	Dead	FEMALE	Stage IV	T4	56	0.47	1.94	1	1	1	1	1	2	1	KIRC	0.34335	-0.259		8.55238	0.422282	0.305922	Missense_Mutation																WHITE	NOT HISPANIC OR LATINO	WITH TUMOR	2006	M1	[Not Available]	N1	G4
489	TCGA-AL-3472	PRCC T1	Type 1 Papillary RCC	2029	Alive	MALE	[Not Available]	T2	70	0.89	2.03	1	1	1	1	6	6	2	KIRP	0.382809	0.021		8.50217	0.122297	0.0170686										Missense_Mutation							BLACK OR AFRICAN AMERICAN	NOT HISPANIC OR LATINO	TUMOR FREE	2008	M0	M0	N0
490	TCGA-B9-4114	PRCC T1	Type 1 Papillary RCC	857	Alive	MALE	[Not Available]	T2	114	0.64	2.23	1	1	1	1	3	6	2	KIRP	0.0749277	-0.01		8.39325	0.0928962	0.0194179																	BLACK OR AFRICAN AMERICAN	NOT HISPANIC OR LATINO	[Not Available]	2009	[Not Available]	M1	NX
491	TCGA-B9-4116	PRCC T1	Type 1 Papillary RCC	627	Alive	FEMALE	[Not Available]	T2a	118	0.83	1.95	1	1	1	1	3	6	2	KIRP	0.110709	-0.69		9.48075	0.0410711	0.0959269											Missense_Mutation						BLACK OR AFRICAN AMERICAN	NOT HISPANIC OR LATINO	TUMOR FREE	2010	[Not Available]	M0	NX
492	TCGA-B9-4617	PRCC T1	Type 1 Papillary RCC	35	Alive	MALE	[Not Available]	T1a	84	0.82	2.35	1	1	1	1	6	6	2	KIRP	0.0655368	-0.004		3.90838	0.107655	0.017613																	BLACK OR AFRICAN AMERICAN	NOT HISPANIC OR LATINO	TUMOR FREE	2010	M0	M0	NX
493	TCGA-B9-5156	PRCC T1	Type 1 Papillary RCC	1338	Alive	MALE	[Not Available]	T1a	112	0.65	2.24	1	1	1	1	3	2	2	KIRP	0.0491045	0.001		8.24167	0.0873174	0.0411604																	WHITE	NOT HISPANIC OR LATINO	TUMOR FREE	2010	[Not Available]	M0	NX
494	TCGA-A4-7732	PRCC T1	Type 1 Papillary RCC	582	Alive	MALE	[Not Available]	T2a	83	0.87	2.21	1	1	1	1	3	6	2	KIRP	0.0566429	0		7.17871	0.0765371	0.0180771																	BLACK OR AFRICAN AMERICAN	NOT HISPANIC OR LATINO	[Not Available]	2011	MX	M0	NX
495	TCGA-HE-A5NJ	PRCC T1	Type 1 Papillary RCC	1726	Alive	MALE	[Not Available]	T1b	81	0.89	2.12	1	1	1	1	6	6	2	KIRP	0.111279	-0.002		8.01802	0.0675487	0.216929																	[Not Evaluated]	[Not Evaluated]	TUMOR FREE	[Not Available]	M0	M0	NX
496	TCGA-5P-A9JV	PRCC T1	Type 1 Papillary RCC	2043	Alive	MALE	[Not Available]	T1a	76			1	1	1	1	1	4	3	KIRP	0.0823892	-0.004		7.4826	0.194569	0.0221543																	WHITE	NOT HISPANIC OR LATINO	[Unknown]	2005	[Not Available]	MX	NX
497	TCGA-5P-A9JW	PRCC T1	Type 1 Papillary RCC	3241	Alive	MALE	[Not Available]	T1a	118			1	1	1	1	3	2	2	KIRP	0.0697781	0.001		5.73174	0.0725588	0.0230172																	WHITE	NOT HISPANIC OR LATINO	[Unknown]	2006	MX	MX	NX
498	TCGA-5P-A9JZ	PRCC T1	Type 1 Papillary RCC	2744	Alive	FEMALE	[Not Available]	T1b	67			1	1	1	1	6	2	2	KIRP	0.113523	-0.002		7.71975	0.0691594	0.0196066																	WHITE	NOT HISPANIC OR LATINO	[Unknown]	2006	[Not Available]	MX	NX
499	TCGA-5P-A9K0	PRCC T1	Type 1 Papillary RCC	677	Alive	MALE	[Not Available]	T1a	131			1	1	1	1	3	2	2	KIRP	0.0724284	0		7.50791	0.0908312	0.0247869													Frame_Shift_Del				WHITE	NOT HISPANIC OR LATINO	[Unknown]	2007	MX	MX	NX
500	TCGA-5P-A9K2	PRCC T1	Type 1 Papillary RCC	2392	Alive	MALE	[Not Available]	T1b	108			1	1	1	1	6	6	2	KIRP	0.091434	-0.005		6.42211	0.104564	0.0168909																	WHITE	NOT HISPANIC OR LATINO	[Unknown]	2007	MX	MX	NX
501	TCGA-5P-A9K4	PRCC T1	Type 1 Papillary RCC	2184	Alive	MALE	[Not Available]	T1b	n/a			0	1	1	1	6	6	2	KIRP	0.081867	0		9.89616	0.203092	0.0359465	n/a	n/a	n/a	n/a	n/a	n/a	n/a	n/a	n/a	n/a	n/a	n/a	n/a	n/a	n/a	n/a	WHITE	NOT HISPANIC OR LATINO	[Unknown]	2008	MX	MX	NX
502	TCGA-5P-A9K6	PRCC T1	Type 1 Papillary RCC	1914	Alive	MALE	[Not Available]	T1a	69			1	1	1	1	3	2	2	KIRP	0.0795477	-0.009		5.39635	0.113757	0.0176322																	WHITE	NOT HISPANIC OR LATINO	[Unknown]	2009	MX	MX	NX
503	TCGA-5P-A9K8	PRCC T1	Type 1 Papillary RCC	1309	Alive	FEMALE	[Not Available]	T3a	28			1	1	1	1	6	5	3	KIRP	0.0780095	0.004		5.25152	0.0659562	0.0180684																	WHITE	NOT HISPANIC OR LATINO	[Unknown]	2010	MX	MX	NX
504	TCGA-5P-A9KC	PRCC T1	Type 1 Papillary RCC	377	Alive	FEMALE	[Not Available]	T1b	115			1	1	1	1	3	2	3	KIRP	0.0771643	0.011		8.08598	0.0680852	0.0202181														Frame_Shift_Del			WHITE	NOT HISPANIC OR LATINO	TUMOR FREE	2013	MX	MX	NX
505	TCGA-5P-A9KF	PRCC T1	Type 1 Papillary RCC	845	Alive	MALE	[Not Available]	T1a	n/a			0	0	1	1	6	6	2	KIRP	0.0911812	n/a		3.91789	0.0733247	0.0198693	n/a	n/a	n/a	n/a	n/a	n/a	n/a	n/a	n/a	n/a	n/a	n/a	n/a	n/a	n/a	n/a	WHITE	NOT HISPANIC OR LATINO	TUMOR FREE	2011	MX	M0	N0
506	TCGA-5P-A9JY	PRCC T1	Type 1 Papillary RCC	1508	Dead	MALE	[Not Available]	T2	160			1	1	1	1	6	6	2	KIRP	0.551726	0		9.4749	0.216098	0.0199847						Missense_Mutation											WHITE	NOT HISPANIC OR LATINO	TUMOR FREE	2006	MX	[Not Available]	NX
507	TCGA-5P-A9K3	PRCC T1	Type 1 Papillary RCC	471	Dead	MALE	[Not Available]	T2	90			1	1	1	1	6	2	1	KIRP	0.169028	0.016		10.1335	0.370353	0.2134		Frame_Shift_Del	Nonsense_Mutation					Missense_Mutation	Missense_Mutation x2								WHITE	NOT HISPANIC OR LATINO	WITH TUMOR	2007	MX	MX	NX
508	TCGA-B9-4115	PRCC T1	Type 1 Papillary RCC	803	Alive	MALE	Stage I	T1a	104	0.72	2.14	1	1	1	1	3	6	2	KIRP	0.082853	0.004		6.44525	0.0562315	0.124786						Nonsense_Mutation											BLACK OR AFRICAN AMERICAN	NOT HISPANIC OR LATINO	TUMOR FREE	2009	[Not Available]	M0	NX
509	TCGA-DW-5560	PRCC T1	Type 1 Papillary RCC	1486	Alive	FEMALE	Stage I	T1b	51	1	2.18	1	1	1	1	6	6	3	KIRP	0.0960327	-0.012		6.00663	0.105642	0.0199046																	WHITE	NOT HISPANIC OR LATINO	TUMOR FREE	2009	M0	M0	NX
510	TCGA-DW-5561	PRCC T1	Type 1 Papillary RCC	414	Alive	MALE	Stage I	T1a	67	0.88	2.4	1	1	1	1	3	6	2	KIRP	0.0853199	-0.014		7.79011	0.24829	0.0178724																	BLACK OR AFRICAN AMERICAN	NOT HISPANIC OR LATINO	WITH TUMOR	2008	M0	M0	NX
511	TCGA-EV-5901	PRCC T1	Type 1 Papillary RCC	1040	Alive	FEMALE	Stage I	T1	59	0.78	2.12	1	1	1	1	3	6	2	KIRP	0.0727868	-0.001		8.04343	0.0604342	0.0169304																	WHITE	[Not Available]	TUMOR FREE	2010	M0	M0	NX
512	TCGA-EV-5903	PRCC T1	Type 1 Papillary RCC	757	Alive	MALE	Stage I	T1a	144	0.62	2.18	1	1	1	1	3	6	2	KIRP	0.0718512	0.003		8.41443	0.0771184	0.024412																	WHITE	NOT HISPANIC OR LATINO	TUMOR FREE	2010	M0	M0	NX
513	TCGA-BQ-7046	PRCC T1	Type 1 Papillary RCC	2948	Alive	MALE	Stage I	T1a	131	0.64	2.36	1	1	1	1	3	2	2	KIRP	0.2385	-0.002		8.2519	0.185851	0.0241865											Missense_Mutation						WHITE	[Not Available]	TUMOR FREE	2002	M0	M0	NX
514	TCGA-BQ-7059	PRCC T1	Type 1 Papillary RCC	232	Alive	MALE	Stage I	T1b	318	0.49	2.08	1	1	1	1	3	2	2	KIRP	0.0613432	0		6.03505	0.0955552	0.0255447										Missense_Mutation							WHITE	NOT HISPANIC OR LATINO	TUMOR FREE	2010	M0	M0	NX
515	TCGA-BQ-7060	PRCC T1	Type 1 Papillary RCC	214	Alive	MALE	Stage I	T1a	393	0.69	2.19	1	1	1	1	3	2	2	KIRP	0.0759795	-0.003		4.31723	0.199469	0.039836													Nonsense_Mutation				AMERICAN INDIAN OR ALASKA NATIVE	NOT HISPANIC OR LATINO	TUMOR FREE	2011	M0	M0	NX
516	TCGA-BQ-7062	PRCC T1	Type 1 Papillary RCC	116	Alive	MALE	Stage I	T1a	71	0.48	2.26	1	1	1	1	3	2	2	KIRP	0.191184	-0.006		9.69007	0.193368	0.0306393																	BLACK OR AFRICAN AMERICAN	NOT HISPANIC OR LATINO	TUMOR FREE	2011	M0	M0	NX
517	TCGA-G7-6792	PRCC T1	Type 1 Papillary RCC	2765	Alive	MALE	Stage I	T1b	79	0.78	1.98	1	1	1	1	3	6	2	KIRP	0.0862764	-0.002		4.57495	0.0949037	0.0230999																	BLACK OR AFRICAN AMERICAN	NOT HISPANIC OR LATINO	[Not Available]	2007	MX	M0	NX
518	TCGA-G7-6795	PRCC T1	Type 1 Papillary RCC	1194	Alive	MALE	Stage I	T1a	316	0.7	2.4	1	1	1	1	6	6	2	KIRP	0.104254	0.003		6.17231	0.408329	0.0342207																	WHITE	NOT HISPANIC OR LATINO	TUMOR FREE	2008	MX	M0	N0
519	TCGA-A4-7583	PRCC T1	Type 1 Papillary RCC	3	Alive	MALE	Stage I	T1	454	0.76	1.88	1	1	1	1	3	6	2	KIRP	0.102043	0.003		8.00721	0.220992	0.0396117		Missense_Mutation															BLACK OR AFRICAN AMERICAN	NOT HISPANIC OR LATINO	TUMOR FREE	2011	M0	M0	N0
520	TCGA-A4-7584	PRCC T1	Type 1 Papillary RCC	650	Alive	MALE	Stage I	T1a	105	0.84	2.13	1	1	1	1	6	6	2	KIRP	0.067594	-0.014		4.13466	0.0878095	0.0234574													Frame_Shift_Del				BLACK OR AFRICAN AMERICAN	NOT HISPANIC OR LATINO	TUMOR FREE	2011	MX	M0	NX
521	TCGA-A4-7734	PRCC T1	Type 1 Papillary RCC	27	Alive	FEMALE	Stage I	T1a	75	0.82	2.11	1	1	1	1	3	6	2	KIRP	0.0780202	-0.011		7.62762	0.137665	0.0233957										Missense_Mutation							WHITE	NOT HISPANIC OR LATINO	TUMOR FREE	2011	MX	M0	NX
522	TCGA-DW-7834	PRCC T1	Type 1 Papillary RCC	3950	Alive	MALE	Stage I	T1	88	0.65	2.12	1	1	1	1	3	6	2	KIRP	0.121942	-0.01		8.45191	0.113102	0.0252301																	WHITE	NOT HISPANIC OR LATINO	TUMOR FREE	2001	MX	M0	NX
523	TCGA-DW-7836	PRCC T1	Type 1 Papillary RCC	1093	Alive	MALE	Stage I	T1a	54			1	1	1	1	3	6	2	KIRP	0.0760178	0.006		7.54456	0.0996511	0.021896																	WHITE	NOT HISPANIC OR LATINO	TUMOR FREE	2008	MX	M0	NX
524	TCGA-DW-7837	PRCC T1	Type 1 Papillary RCC	1142	Alive	MALE	Stage I	T1b	131	0.72	2.13	1	1	1	1	3	6	2	KIRP	0.429323	0.002		6.52324	0.0801694	0.0210357																	BLACK OR AFRICAN AMERICAN	NOT HISPANIC OR LATINO	WITH TUMOR	2007	MX	M0	NX
525	TCGA-DW-7838	PRCC T1	Type 1 Papillary RCC	744	Alive	MALE	Stage I	T1b	122	0.39	2.25	1	1	1	1	3	2	2	KIRP	0.0804183	-0.006		6.43679	0.137714	0.0304577																	WHITE	NOT HISPANIC OR LATINO	WITH TUMOR	2009	MX	M0	NX
526	TCGA-DW-7839	PRCC T1	Type 1 Papillary RCC	419	Alive	FEMALE	Stage I	T1b	62	0.94	2.03	1	1	1	1	6	6	2	KIRP	0.167493	-0.006		2.93533	0.0498317	0.0198281																	WHITE	NOT HISPANIC OR LATINO	TUMOR FREE	2010	MX	M0	NX
527	TCGA-DW-7840	PRCC T1	Type 1 Papillary RCC	114	Alive	MALE	Stage I	T1b	114	0.86	2.16	1	1	1	1	3	6	2	KIRP	0.0843254	0.015		6.17433	0.0779546	0.0196862																	BLACK OR AFRICAN AMERICAN	NOT HISPANIC OR LATINO	[Not Available]	2011	MX	M0	NX
528	TCGA-DW-7841	PRCC T1	Type 1 Papillary RCC	445	Alive	MALE	Stage I	T1b	68	0.61	2.19	1	1	1	1	3	6	2	KIRP	0.0708895	-0.002		6.2574	0.11046	0.0286927																	BLACK OR AFRICAN AMERICAN	NOT HISPANIC OR LATINO	TUMOR FREE	2010	MX	M0	NX
529	TCGA-DW-7842	PRCC T1	Type 1 Papillary RCC	92	Alive	MALE	Stage I	T1a	35	1	2.09	1	1	1	1	6	6	2	KIRP	0.0626109	0.004		7.61199	0.0742006	0.0265629																	WHITE	NOT HISPANIC OR LATINO	WITH TUMOR	2011	MX	M0	NX
530	TCGA-GL-7773	PRCC T1	Type 1 Papillary RCC	393	Alive	MALE	Stage I	T1a	169	0.79	1.95	1	1	1	1	3	6	3	KIRP	0.4851	0.007		10.6245	0.0664927	0.0238906																	WHITE	NOT HISPANIC OR LATINO	TUMOR FREE	2011	MX	[Not Available]	NX
531	TCGA-J7-6720	PRCC T1	Type 1 Papillary RCC	388	Alive	MALE	Stage I	T1	54	0.71	2.14	1	1	1	1	3	6	2	KIRP	0.0916392	0.022		6.92267	0.0930707	0.0204981																	ASIAN	NOT HISPANIC OR LATINO	[Not Available]	2010	M0	[Not Available]	N0
532	TCGA-A4-7996	PRCC T1	Type 1 Papillary RCC	506	Alive	FEMALE	Stage I	T1a	117	0.64	2.14	1	1	1	1	3	6	2	KIRP	0.0599429	-0.016		7.19729	0.210488	0.0985266						Frame_Shift_Del											WHITE	NOT HISPANIC OR LATINO	TUMOR FREE	2011	MX	M0	NX
533	TCGA-A4-7997	PRCC T1	Type 1 Papillary RCC	927	Alive	MALE	Stage I	T1b	104	0.74	2.17	1	1	1	1	3	2	2	KIRP	0.13883	0		7.64883	0.114285	0.0331213										Missense_Mutation							WHITE	NOT HISPANIC OR LATINO	TUMOR FREE	2011	M0	M0	NX
534	TCGA-G7-7502	PRCC T1	Type 1 Papillary RCC	786	Alive	MALE	Stage I	T1b	96	0.56	2.83	1	1	1	1	3	6	2	KIRP	0.0622471	0.03		7.02489	0.109189	0.0296269																	WHITE	NOT HISPANIC OR LATINO	TUMOR FREE	2011	MX	M0	NX
535	TCGA-A4-8311	PRCC T1	Type 1 Papillary RCC	729	Alive	MALE	Stage I	T1a	73	0.86	2.2	1	1	1	1	6	6	2	KIRP	0.0628927	-0.01		7.32001	0.134354	0.0224345																	WHITE	NOT HISPANIC OR LATINO	TUMOR FREE	2012	MX	M0	NX
536	TCGA-A4-8515	PRCC T1	Type 1 Papillary RCC	709	Alive	MALE	Stage I	T1a	70	0.96	2.11	1	1	1	1	6	6	2	KIRP	0.0814762	-0.007		4.79994	0.156721	0.0233779																	AMERICAN INDIAN OR ALASKA NATIVE	NOT HISPANIC OR LATINO	TUMOR FREE	2012	MX	M0	NX
537	TCGA-A4-8630	PRCC T1	Type 1 Papillary RCC	436	Alive	FEMALE	Stage I	T1b	68	0.86	2.21	1	1	1	1	6	6	2	KIRP	0.0742434	-0.004		5.68604	0.129299	0.0215947																	WHITE	NOT HISPANIC OR LATINO	TUMOR FREE	2012	MX	M0	NX
538	TCGA-IZ-8196	PRCC T1	Type 1 Papillary RCC	649	Alive	MALE	Stage I	T1a	112	0.94	2.08	1	1	1	1	6	6	2	KIRP	0.0551352	0.001		5.38015	0.0988829	0.0210452										Missense_Mutation							WHITE	NOT HISPANIC OR LATINO	TUMOR FREE	2012	MX	MX	NX
539	TCGA-B1-A47N	PRCC T1	Type 1 Papillary RCC	1110	Alive	MALE	Stage I	T1a	43	0.81	2.1	1	1	1	1	6	6	2	KIRP	0.0690218	-0.011		7.56307	0.240701	0.0308596																	WHITE	NOT HISPANIC OR LATINO	TUMOR FREE	2012	MX	MX	NX
540	TCGA-IA-A40X	PRCC T1	Type 1 Papillary RCC	608	Alive	FEMALE	Stage I	T1a	31	0.82	2.04	1	1	1	1	5	2	2	KIRP	0.0617599	0		7.55538	0.286849	0.0283716																	BLACK OR AFRICAN AMERICAN	NOT HISPANIC OR LATINO	TUMOR FREE	2011	MX	MX	NX
541	TCGA-A4-A4ZT	PRCC T1	Type 1 Papillary RCC	516	Alive	FEMALE	Stage I	T1b	68	0.81	2.35	1	1	1	1	3	6	2	KIRP	0.0811576	0.001		8.47184	0.130347	0.0299827																	WHITE	NOT HISPANIC OR LATINO	TUMOR FREE	2012	MX	M0	NX
542	TCGA-HE-A5NF	PRCC T1	Type 1 Papillary RCC	2582	Alive	MALE	Stage I	T1a	91			1	1	1	1	3	2	2	KIRP	0.0908586	-0.009		6.87658	0.108451	0.0392662																	[Not Evaluated]	[Not Evaluated]	TUMOR FREE	[Not Available]	[Not Available]	M0	NX
543	TCGA-HE-A5NH	PRCC T1	Type 1 Papillary RCC	791	Alive	MALE	Stage I	T1a	115	0.82	2.03	1	1	1	1	6	6	2	KIRP	0.0563751	0		5.58268	0.098196	0.0247817				Missense_Mutation													[Not Evaluated]	[Not Evaluated]	TUMOR FREE	[Not Available]	[Not Available]	M0	NX
544	TCGA-HE-A5NI	PRCC T1	Type 1 Papillary RCC	360	Alive	MALE	Stage I	T1a	151	0.97	2.33	1	1	1	1	6	6	2	KIRP	0.0884864	0.001		8.23525	0.181293	0.0418095																	[Not Evaluated]	[Not Evaluated]	TUMOR FREE	[Not Available]	M0	M0	NX
545	TCGA-HE-A5NL	PRCC T1	Type 1 Papillary RCC	767	Alive	MALE	Stage I	T1a	105	0.66	2.17	1	1	1	1	3	6	2	KIRP	0.0770676	0.002		7.51194	0.111414	0.0314587																	[Not Evaluated]	[Not Evaluated]	TUMOR FREE	[Not Available]	MX	M0	NX
546	TCGA-MH-A55Z	PRCC T1	Type 1 Papillary RCC	845	Alive	MALE	Stage I	T1b	127	0.87	2.15	1	1	1	1	6	6	2	KIRP	0.0625331	0.005		3.94278	0.0608108	0.0241584																	BLACK OR AFRICAN AMERICAN	NOT HISPANIC OR LATINO	TUMOR FREE	2011	MX	MX	NX
547	TCGA-MH-A561	PRCC T1	Type 1 Papillary RCC	841	Alive	MALE	Stage I	T1a	134	0.66	1.98	1	1	1	1	6	6	2	KIRP	0.102025	-0.009		10.1431	0.165696	0.0775263										Missense_Mutation							WHITE	HISPANIC OR LATINO	TUMOR FREE	2012	MX	MX	NX
548	TCGA-MH-A562	PRCC T1	Type 1 Papillary RCC	616	Alive	MALE	Stage I	T1a	86	0.74	2.15	1	1	1	1	6	6	2	KIRP	0.0470139	-0.007		7.99037	0.154409	0.024388											Missense_Mutation						BLACK OR AFRICAN AMERICAN	NOT HISPANIC OR LATINO	TUMOR FREE	2012	MX	MX	NX
549	TCGA-A4-A5DU	PRCC T1	Type 1 Papillary RCC	496	Alive	FEMALE	Stage I	T1a	40	0.91	2.37	1	1	1	1	6	6	2	KIRP	0.0955272	0.001		7.95215	0.10077	0.0255843																	WHITE	NOT HISPANIC OR LATINO	TUMOR FREE	2012	MX	M0	NX
550	TCGA-AT-A5NU	PRCC T1	Type 1 Papillary RCC	67	Alive	MALE	Stage I	T1a	89	0.87	2.38	1	1	1	1	6	6	2	KIRP	0.285999	-0.026		10.3378	0.406427	0.096292																	WHITE	HISPANIC OR LATINO	[Unknown]	2011	MX	MX	NX
551	TCGA-DW-7963	PRCC T1	Type 1 Papillary RCC	1240	Alive	MALE	Stage I	T1b	30			1	1	1	1	3	2	2	KIRP	0.0654477	-0.003		6.97299	0.114325	0.0427587																	BLACK OR AFRICAN AMERICAN	NOT HISPANIC OR LATINO	TUMOR FREE	2010	MX	M0	N0
552	TCGA-GL-A59T	PRCC T1	Type 1 Papillary RCC	546	Alive	MALE	Stage I	T1b	113	1	2.26	1	1	1	1	6	6	2	KIRP	0.079295	0		7.61372	0.154044	0.0387786																	WHITE	NOT HISPANIC OR LATINO	TUMOR FREE	2012	MX	MX	NX
553	TCGA-PJ-A5Z8	PRCC T1	Type 1 Papillary RCC	600	Alive	FEMALE	Stage I	T1a	96	0.44	1.84	1	1	1	1	3	6	2	KIRP	0.082746	0.02		8.81158	0.0948901	0.128476																	WHITE	NOT HISPANIC OR LATINO	TUMOR FREE	2013	M0	MX	NX
554	TCGA-PJ-A5Z9	PRCC T1	Type 1 Papillary RCC	540	Alive	FEMALE	Stage I	T1b	86	0.88	2.31	1	1	1	1	6	6	2	KIRP	0.107966	0		8.1223	0.217824	0.0357794																	WHITE	NOT HISPANIC OR LATINO	TUMOR FREE	2012	MX	MX	NX
555	TCGA-A4-A6HP	PRCC T1	Type 1 Papillary RCC	379	Alive	MALE	Stage I	T1a	130	0.99	2.13	1	1	1	1	6	6	2	KIRP	0.0641	0		8.31568	0.0720946	0.0280247																	WHITE	NOT HISPANIC OR LATINO	TUMOR FREE	2013	MX	M0	NX
556	TCGA-B1-A654	PRCC T1	Type 1 Papillary RCC	616	Alive	FEMALE	Stage I	T1a	87	0.89	2.1	1	1	1	1	6	6	2	KIRP	0.102578	-0.005		8.89472	0.0804953	0.0264494										Missense_Mutation							BLACK OR AFRICAN AMERICAN	NOT HISPANIC OR LATINO	TUMOR FREE	2012	M0	M0	NX
557	TCGA-B9-A5W7	PRCC T1	Type 1 Papillary RCC	585	Alive	MALE	Stage I	T1a	25	0.83	2.09	1	1	1	1	3	6	2	KIRP	0.0641165	-0.008		7.48308	0.0732052	0.0265831																	BLACK OR AFRICAN AMERICAN	NOT HISPANIC OR LATINO	TUMOR FREE	2012	[Not Available]	M0	NX
558	TCGA-G7-A4TM	PRCC T1	Type 1 Papillary RCC	768	Alive	MALE	Stage I	T1a	48	0.83	2.13	1	1	1	1	3	6	2	KIRP	0.0591374	0.001		8.19089	0.0762905	0.0746717																	BLACK OR AFRICAN AMERICAN	NOT HISPANIC OR LATINO	TUMOR FREE	2011	MX	M0	NX
559	TCGA-IZ-A6M8	PRCC T1	Type 1 Papillary RCC	497	Alive	MALE	Stage I	T1a	119	1	2.06	1	1	1	1	6	2	2	KIRP	0.0760505	-0.016		5.71142	0.0744442	0.0242926																	BLACK OR AFRICAN AMERICAN	NOT HISPANIC OR LATINO	TUMOR FREE	2013	MX	MX	NX
560	TCGA-IZ-A6M9	PRCC T1	Type 1 Papillary RCC	376	Alive	MALE	Stage I	T1a	92	0.81	2.06	1	1	1	1	6	6	2	KIRP	0.0691896	-0.016		9.78839	0.130303	0.0448867																	WHITE	NOT HISPANIC OR LATINO	TUMOR FREE	2013	MX	M0	NX
561	TCGA-KV-A6GE	PRCC T1	Type 1 Papillary RCC	885	Alive	MALE	Stage I	T1a	64	1	2.32	1	1	1	1	6	6	2	KIRP	0.0743439	-0.007		6.3374	0.14369	0.0385455																	WHITE	NOT HISPANIC OR LATINO	TUMOR FREE	2011	MX	MX	NX
562	TCGA-2Z-A9J1	PRCC T1	Type 1 Papillary RCC	2298	Alive	MALE	Stage I	T1a	141			1	1	1	1	3	2	3	KIRP	0.0666086	-0.014		4.76424	0.0792578	0.0210308																	WHITE	NOT HISPANIC OR LATINO	TUMOR FREE	2008	MX	M0	N0
563	TCGA-2Z-A9J6	PRCC T1	Type 1 Papillary RCC	1731	Alive	MALE	Stage I	T1a	74			1	1	1	1	6	2	2	KIRP	0.0709628	0.005		7.19875	0.106351	0.0282994																	WHITE	NOT HISPANIC OR LATINO	TUMOR FREE	2009	MX	M0	NX
564	TCGA-2Z-A9J8	PRCC T1	Type 1 Papillary RCC	2790	Alive	MALE	Stage I	T1b	45			1	1	1	1	3	2	2	KIRP	0.193035	0		9.01915	0.676091	0.0187336																	WHITE	NOT HISPANIC OR LATINO	TUMOR FREE	2007	MX	M0	NX
565	TCGA-2Z-A9JE	PRCC T1	Type 1 Papillary RCC	1728	Alive	MALE	Stage I	T1a	136			1	1	1	1	6	6	2	KIRP	0.105575	0.001		8.69071	0.0474721	0.0260113					Missense_Mutation												WHITE	NOT HISPANIC OR LATINO	TUMOR FREE	2010	MX	M0	NX
566	TCGA-2Z-A9JG	PRCC T1	Type 1 Papillary RCC	1662	Alive	MALE	Stage I	T1a	116			1	1	1	1	3	6	1	KIRP	0.142445	-0.566		4.36522	0.098682	0.0567901																	WHITE	NOT HISPANIC OR LATINO	TUMOR FREE	2010	MX	M0	NX
567	TCGA-2Z-A9JL	PRCC T1	Type 1 Papillary RCC	1006	Alive	MALE	Stage I	T1a	129			1	1	1	1	3	6	2	KIRP	0.0568077	0		5.48668	0.345364	0.0240828			Missense_Mutation														BLACK OR AFRICAN AMERICAN	NOT HISPANIC OR LATINO	TUMOR FREE	2012	MX	M0	NX
568	TCGA-2Z-A9JM	PRCC T1	Type 1 Papillary RCC	934	Alive	MALE	Stage I	T1a	81			1	1	1	1	3	6	3	KIRP	0.0721698	0.007		3.66764	0.101956	0.0230922																	WHITE	NOT HISPANIC OR LATINO	TUMOR FREE	2012	MX	M0	NX
569	TCGA-2Z-A9JP	PRCC T1	Type 1 Papillary RCC	893	Alive	MALE	Stage I	T1a	87			1	1	1	1	6	2	2	KIRP	0.0740737	-0.004		6.04696	0.0567443	0.0217298																	WHITE	NOT HISPANIC OR LATINO	TUMOR FREE	2011	MX	M0	NX
570	TCGA-2Z-A9JQ	PRCC T1	Type 1 Papillary RCC	778	Alive	MALE	Stage I	T1a	126			1	1	1	1	6	6	2	KIRP	0.0840513	-0.006		7.08607	0.150841	0.0185817																	WHITE	NOT HISPANIC OR LATINO	[Unknown]	2012	MX	M0	NX
571	TCGA-2Z-A9JR	PRCC T1	Type 1 Papillary RCC	161	Alive	MALE	Stage I	T1a	71			1	1	1	1	3	6	2	KIRP	0.0907349	-0.002		8.59406	0.100541	0.0227289																	WHITE	NOT HISPANIC OR LATINO	TUMOR FREE	2012	MX	M0	NX
572	TCGA-2Z-A9JT	PRCC T1	Type 1 Papillary RCC	684	Alive	MALE	Stage I	T1a	114			1	1	1	1	6	2	2	KIRP	0.102201	-0.011		6.57515	0.0830191	0.022535																	WHITE	NOT HISPANIC OR LATINO	TUMOR FREE	2012	MX	M0	NX
573	TCGA-4A-A93W	PRCC T1	Type 1 Papillary RCC	4	Alive	FEMALE	Stage I	T1a	143			1	1	1	1	3	6	2	KIRP	0.0774427	-0.013		7.91996	0.0569208	0.017566										Missense_Mutation							WHITE	NOT HISPANIC OR LATINO	TUMOR FREE	2013	M0	M0	N0
574	TCGA-A4-A772	PRCC T1	Type 1 Papillary RCC	0	Alive	MALE	Stage I	T1b	67			1	1	1	1	3	6	2	KIRP	0.0956764	-0.006		8.5412	0.123846	0.021589																	WHITE	HISPANIC OR LATINO	TUMOR FREE	2013	MX	M0	NX
575	TCGA-B3-A6W5	PRCC T1	Type 1 Papillary RCC	309	Alive	MALE	Stage I	T1	55			1	1	1	1	3	6	2	KIRP	0.137542	-0.098		8.68594	0.089071	0.0228422																	BLACK OR AFRICAN AMERICAN	NOT HISPANIC OR LATINO	TUMOR FREE	2013	MX	M0	NX
576	TCGA-B9-A8YH	PRCC T1	Type 1 Papillary RCC	532	Alive	MALE	Stage I	T1a	135			1	1	1	1	3	6	2	KIRP	0.0575264	0.009		7.08958	0.116575	0.0162552																	BLACK OR AFRICAN AMERICAN	NOT HISPANIC OR LATINO	TUMOR FREE	2013	MX	M0	NX
577	TCGA-F9-A7Q0	PRCC T1	Type 1 Papillary RCC	398	Alive	FEMALE	Stage I	T1b	27			1	1	1	1	6	6	3	KIRP	0.103204	-0.692		8.20622	0.0884914	0.0250631																	ASIAN	NOT HISPANIC OR LATINO	TUMOR FREE	2013	M0	MX	NX
578	TCGA-F9-A7VF	PRCC T1	Type 1 Papillary RCC	73	Alive	FEMALE	Stage I	T1a	107			1	1	1	1	6	6	2	KIRP	0.116741	0		8.95211	0.117835	0.0243424																	WHITE	NOT HISPANIC OR LATINO	TUMOR FREE	2013	M0	MX	NX
579	TCGA-G7-A8LE	PRCC T1	Type 1 Papillary RCC	2453	Alive	MALE	Stage I	T1a	111			1	1	1	1	3	6	2	KIRP	0.0684336	-0.001		8.57783	0.0617532	0.0210589					Missense_Mutation					Missense_Mutation	Nonsense_Mutation						WHITE	NOT HISPANIC OR LATINO	TUMOR FREE	2008	MX	MX	NX
580	TCGA-GL-A9DC	PRCC T1	Type 1 Papillary RCC	392	Alive	FEMALE	Stage I	T1b	159			1	1	1	1	3	6	2	KIRP	0.0853264	-0.004		6.27075	0.074823	0.0263934				Missense_Mutation													WHITE	NOT HISPANIC OR LATINO	[Unknown]	2013	MX	[Not Available]	N0
581	TCGA-GL-A9DD	PRCC T1	Type 1 Papillary RCC	341	Alive	MALE	Stage I	T1a	131			1	1	1	1	3	2	2	KIRP	0.102052	0.001		8.85748	0.0850067	0.0218972											Frame_Shift_Ins						WHITE	NOT HISPANIC OR LATINO	TUMOR FREE	2013	MX	[Not Available]	NX
582	TCGA-KV-A74V	PRCC T1	Type 1 Papillary RCC	347	Alive	MALE	Stage I	T1a	37			1	1	1	1	6	2	2	KIRP	0.111998	0.001		6.17693	0.291492	0.0450336																	WHITE	NOT HISPANIC OR LATINO	TUMOR FREE	2013	M0	M0	N0
583	TCGA-MH-A854	PRCC T1	Type 1 Papillary RCC	536	Alive	FEMALE	Stage I	T1b	175			1	1	1	1	6	6	2	KIRP	0.0706666	-0.016		8.55012	0.299247	0.0209671																	BLACK OR AFRICAN AMERICAN	NOT HISPANIC OR LATINO	TUMOR FREE	2013	MX	MX	NX
584	TCGA-MH-A856	PRCC T1	Type 1 Papillary RCC	947	Alive	MALE	Stage I	T1a	100			1	1	1	1	3	6	2	KIRP	0.0988805	0.007		9.97367	0.0614201	0.0183749																	WHITE	HISPANIC OR LATINO	TUMOR FREE	2012	M0	M0	NX
585	TCGA-O9-A75Z	PRCC T1	Type 1 Papillary RCC	471	Alive	MALE	Stage I	T1a	32			1	1	1	1	3	6	2	KIRP	0.0720414	0		9.27725	0.0706269	0.0212687																	WHITE	NOT HISPANIC OR LATINO	[Unknown]	2013	MX	M0	NX
586	TCGA-P4-AAVM	PRCC T1	Type 1 Papillary RCC	1539	Alive	MALE	Stage I	T1a	76			1	1	1	1	6	2	2	KIRP	0.058497	0		2.95992	0.14585	0.0211352																	WHITE	HISPANIC OR LATINO	TUMOR FREE	2010	MX	M0	NX
587	TCGA-SX-A71R	PRCC T1	Type 1 Papillary RCC	1457	Alive	MALE	Stage I	T1a	65			1	1	1	1	6	6	2	KIRP	0.0696094	-0.029		6.34272	0.0828884	0.0168359																	WHITE	NOT HISPANIC OR LATINO	TUMOR FREE	2010	M0	M0	N0
588	TCGA-SX-A71S	PRCC T1	Type 1 Papillary RCC	1504	Alive	FEMALE	Stage I	T1	193			1	1	1	1	3	6	2	KIRP	0.0955972	-0.004		5.4565	0.0937356	0.0254102										Missense_Mutation							WHITE	NOT HISPANIC OR LATINO	TUMOR FREE	2010	M0	M0	NX
589	TCGA-SX-A71U	PRCC T1	Type 1 Papillary RCC	1357	Alive	MALE	Stage I	T1a	136			1	1	1	1	3	6	2	KIRP	0.0765222	-0.013		8.3855	0.0862591	0.0226387																	WHITE	NOT HISPANIC OR LATINO	TUMOR FREE	2011	M0	M0	NX
590	TCGA-SX-A71V	PRCC T1	Type 1 Papillary RCC	876	Alive	MALE	Stage I	T1	151			1	1	1	1	3	2	2	KIRP	0.139274	-0.698		6.17612	0.174922	0.0299748																	WHITE	NOT HISPANIC OR LATINO	TUMOR FREE	2011	M0	M0	NX
591	TCGA-SX-A71W	PRCC T1	Type 1 Papillary RCC	1076	Alive	MALE	Stage I	T1b	55			1	0	1	1	3	6	2	KIRP	0.118078	n/a		6.84949	0.109332	0.0883891																	WHITE	NOT HISPANIC OR LATINO	TUMOR FREE	2012	M0	M0	NX
592	TCGA-SX-A7SN	PRCC T1	Type 1 Papillary RCC	578	Alive	MALE	Stage I	T1b	143			1	1	1	1	3	6	2	KIRP	0.0816397	-0.002		8.37848	0.0816019	0.0246194																	WHITE	NOT HISPANIC OR LATINO	TUMOR FREE	2012	M0	M0	NX
593	TCGA-SX-A7SQ	PRCC T1	Type 1 Papillary RCC	1266	Alive	MALE	Stage I	T1	135			1	1	1	1	3	6	2	KIRP	0.0779711	-0.088		8.60062	0.10822	0.0192677										Missense_Mutation							WHITE	NOT HISPANIC OR LATINO	TUMOR FREE	2010	M0	M0	NX
594	TCGA-SX-A7SS	PRCC T1	Type 1 Papillary RCC	1615	Alive	MALE	Stage I	T1	148			1	1	1	1	3	6	2	KIRP	0.0915289	-0.028		5.29788	0.219058	0.0195723													Missense_Mutation				WHITE	NOT HISPANIC OR LATINO	TUMOR FREE	2010	M0	M0	N0
595	TCGA-SX-A7SU	PRCC T1	Type 1 Papillary RCC	1331	Alive	MALE	Stage I	T1	62			1	1	1	1	6	6	2	KIRP	0.0907787	-0.005		6.7117	0.0848397	0.0213292																	[Not Evaluated]	HISPANIC OR LATINO	TUMOR FREE	2010	M0	M0	NX
596	TCGA-UN-AAZ9	PRCC T1	Type 1 Papillary RCC	548	Alive	FEMALE	Stage I	T1b	37			1	1	1	1	6	6	2	KIRP	0.12268	-0.936		5.34179	0.152322	0.027469																	BLACK OR AFRICAN AMERICAN	NOT HISPANIC OR LATINO	TUMOR FREE	2013	MX	MX	N0
597	TCGA-UZ-A9PK	PRCC T1	Type 1 Papillary RCC	3571	Alive	MALE	Stage I	T1	105			1	1	1	1	3	6	2	KIRP	0.0975429	0.002		7.44611	0.11468	0.0200663					Missense_Mutation												WHITE	NOT HISPANIC OR LATINO	WITH TUMOR	[Not Available]	MX	M0	NX
598	TCGA-UZ-A9PO	PRCC T1	Type 1 Papillary RCC	1911	Alive	MALE	Stage I	T1a	140			1	1	1	1	3	2	2	KIRP	0.0422687	-0.005		4.38094	0.0618234	0.0395676																	WHITE	NOT HISPANIC OR LATINO	WITH TUMOR	[Not Available]	MX	M0	NX
599	TCGA-UZ-A9PP	PRCC T1	Type 1 Papillary RCC	3010	Alive	MALE	Stage I	T1a	111			1	1	1	1	3	6	2	KIRP	0.100374	-0.019		6.37131	0.0966174	0.0227559																	WHITE	NOT HISPANIC OR LATINO	TUMOR FREE	[Not Available]	MX	M0	NX
600	TCGA-UZ-A9PR	PRCC T1	Type 1 Papillary RCC	2627	Alive	MALE	Stage I	T1b	149			1	1	1	1	6	6	2	KIRP	0.071214	0.008		4.6937	0.0530637	0.0375737																	WHITE	NOT HISPANIC OR LATINO	TUMOR FREE	[Not Available]	MX	M0	NX
601	TCGA-UZ-A9PV	PRCC T1	Type 1 Papillary RCC	1444	Alive	MALE	Stage I	T1	75			1	1	1	1	6	6	2	KIRP	0.0989144	-0.002		9.02573	0.264006	0.0204226																	WHITE	NOT HISPANIC OR LATINO	TUMOR FREE	[Not Available]	MX	M0	NX
602	TCGA-UZ-A9PX	PRCC T1	Type 1 Papillary RCC	1981	Alive	MALE	Stage I	T1	146			1	1	1	1	3	6	2	KIRP	0.0772868	0.002		9.36222	0.0955283	0.319404																	WHITE	NOT HISPANIC OR LATINO	TUMOR FREE	[Not Available]	MX	M0	N0
603	TCGA-UZ-A9Q0	PRCC T1	Type 1 Papillary RCC	3368	Alive	MALE	Stage I	T1	83			1	1	1	1	6	6	2	KIRP	0.0787333	-0.008		6.62122	0.0551561	0.0178014																	WHITE	NOT HISPANIC OR LATINO	[Unknown]	[Not Available]	MX	M0	NX
604	TCGA-UZ-A9Q1	PRCC T1	Type 1 Papillary RCC	1562	Alive	FEMALE	Stage I	T1b	115			1	1	1	1	6	2	2	KIRP	0.0848552	0.002		5.08878	0.0846874	0.0232141						Nonsense_Mutation											WHITE	NOT HISPANIC OR LATINO	TUMOR FREE	[Not Available]	MX	M0	NX
605	TCGA-Y8-A894	PRCC T1	Type 1 Papillary RCC	567	Alive	FEMALE	Stage I	T1a	126			1	1	1	1	6	6	2	KIRP	0.0670018	-0.005		3.68442	0.0409962	0.0256494																	WHITE	NOT HISPANIC OR LATINO	TUMOR FREE	2013	MX	MX	NX
606	TCGA-Y8-A895	PRCC T1	Type 1 Papillary RCC	484	Alive	MALE	Stage I	T1b	149			1	1	1	1	6	6	2	KIRP	0.0606833	-0.01		4.29674	0.250084	0.0364225																	WHITE	NOT HISPANIC OR LATINO	TUMOR FREE	2013	MX	MX	NX
607	TCGA-Y8-A897	PRCC T1	Type 1 Papillary RCC	549	Alive	FEMALE	Stage I	T1a	104			1	1	1	1	3	6	2	KIRP	0.0884408	-0.01		7.50437	0.0692774	0.02702						Frame_Shift_Del											WHITE	NOT HISPANIC OR LATINO	TUMOR FREE	2013	MX	MX	N0
608	TCGA-Y8-A898	PRCC T1	Type 1 Papillary RCC	475	Alive	MALE	Stage I	T1a	95			1	1	1	1	3	6	2	KIRP	0.342586	-0.007		10.2865	0.152383	0.0240429																	WHITE	NOT HISPANIC OR LATINO	TUMOR FREE	2013	MX	MX	NX
609	TCGA-Y8-A8RY	PRCC T1	Type 1 Papillary RCC	769	Alive	MALE	Stage I	T1b	102			1	1	1	1	3	6	2	KIRP	0.107546	0.009		7.54413	0.0983511	0.0170822																	WHITE	NOT HISPANIC OR LATINO	TUMOR FREE	2012	MX	MX	NX
610	TCGA-Y8-A8RZ	PRCC T1	Type 1 Papillary RCC	112	Alive	MALE	Stage I	T1	89			1	1	1	1	6	2	3	KIRP	0.167291	-0.002		8.59681	0.381718	0.0193818					Missense_Mutation												WHITE	NOT HISPANIC OR LATINO	TUMOR FREE	2013	MX	MX	N0
611	TCGA-Y8-A8S0	PRCC T1	Type 1 Papillary RCC	183	Alive	MALE	Stage I	T1a	58			1	1	1	1	6	6	2	KIRP	0.094751	-0.017		6.34377	0.149917	0.0149212																	WHITE	NOT HISPANIC OR LATINO	TUMOR FREE	2013	MX	MX	NX
612	TCGA-AL-3471	PRCC T1	Type 1 Papillary RCC	1500	Dead	MALE	Stage I	T1b	n/a			0	1	1	1	6	6	2	KIRP	0.0833492	0.001		7.39817	0.345746	0.0783096	n/a	n/a	n/a	n/a	n/a	n/a	n/a	n/a	n/a	n/a	n/a	n/a	n/a	n/a	n/a	n/a	WHITE	NOT HISPANIC OR LATINO	TUMOR FREE	2006	M0	M0	NX
613	TCGA-B9-4113	PRCC T1	Type 1 Papillary RCC	1536	Dead	MALE	Stage I	T1	104	0.7	2.16	1	1	1	1	3	6	2	KIRP	0.0794574	0.008		7.00967	0.0989505	0.0389061																	BLACK OR AFRICAN AMERICAN	NOT HISPANIC OR LATINO	TUMOR FREE	2002	[Not Available]	M0	NX
614	TCGA-2Z-A9JS	PRCC T1	Type 1 Papillary RCC	492	Dead	MALE	Stage I	T1a	168			1	1	1	1	3	6	2	KIRP	0.101979	-0.015		8.23027	0.122854	0.0323603																	WHITE	NOT HISPANIC OR LATINO	TUMOR FREE	2012	MX	M0	NX
615	TCGA-IA-A83W	PRCC T1	Type 1 Papillary RCC	2043	Dead	MALE	Stage I	T1	103			1	1	1	1	3	6	2	KIRP	0.0821277	0.005		9.37797	0.136948	0.0249345		Missense_Mutation								Missense_Mutation							WHITE	NOT HISPANIC OR LATINO	TUMOR FREE	2003	M0	[Not Available]	N0
616	TCGA-SX-A7SP	PRCC T1	Type 1 Papillary RCC	496	Dead	FEMALE	Stage I	T1b	114			1	1	1	1	3	2	2	KIRP	0.0541682	-0.008		6.99046	0.119631	0.0282588													Nonsense_Mutation				WHITE	NOT HISPANIC OR LATINO	TUMOR FREE	2012	M0	MX	N0
617	TCGA-UZ-A9PJ	PRCC T1	Type 1 Papillary RCC	797	Dead	MALE	Stage I	T1a	94			1	1	1	1	6	2	2	KIRP	0.0767505	0.004		6.25963	0.0813336	0.0220239		Frame_Shift_Del								Missense_Mutation							WHITE	NOT HISPANIC OR LATINO	[Unknown]	[Not Available]	MX	M0	NX
618	TCGA-UZ-A9PU	PRCC T1	Type 1 Papillary RCC	933	Dead	MALE	Stage I	T1b	76			1	1	1	1	6	6	2	KIRP	0.0583318	0.001		5.8667	0.0736416	0.0209104																	WHITE	NOT HISPANIC OR LATINO	TUMOR FREE	[Not Available]	MX	M0	NX
619	TCGA-BQ-7051	PRCC T1	Type 1 Papillary RCC	1533	Alive	MALE	Stage II	T2	165	0.96	2.14	1	1	1	1	6	6	2	KIRP	0.122663	-0.023		7.24904	0.244114	0.0201667						Missense_Mutation									Missense_Mutation		WHITE	[Not Available]	TUMOR FREE	2007	M0	M0	N0
620	TCGA-B1-7332	PRCC T1	Type 1 Papillary RCC	1141	Alive	FEMALE	Stage II	T2a	66			1	1	1	1	3	2	2	KIRP	0.279791	0.008		4.5805	0.0744292	0.0341585										Missense_Mutation							BLACK OR AFRICAN AMERICAN	NOT HISPANIC OR LATINO	TUMOR FREE	2011	MX	M0	NX
621	TCGA-B9-7268	PRCC T1	Type 1 Papillary RCC	671	Alive	MALE	Stage II	T2	83	0.93	2.31	1	1	1	1	6	6	2	KIRP	0.0951101	-0.027		6.51623	0.140037	0.0239497											Missense_Mutation						WHITE	NOT HISPANIC OR LATINO	TUMOR FREE	2011	M0	M0	N0
622	TCGA-B9-A5W8	PRCC T1	Type 1 Papillary RCC	524	Alive	MALE	Stage II	T2b	60	1	3.75	1	1	1	1	3	2	2	KIRP	0.153615	0.027		6.29518	0.186886	0.112513																	BLACK OR AFRICAN AMERICAN	NOT HISPANIC OR LATINO	TUMOR FREE	2012	M0	M0	NX
623	TCGA-A4-A5XZ	PRCC T1	Type 1 Papillary RCC	479	Alive	FEMALE	Stage II	T2a	81			1	1	1	1	3	2	2	KIRP	0.121959	0.002		8.2035	0.357399	0.0308931																	WHITE	NOT HISPANIC OR LATINO	TUMOR FREE	2012	MX	M0	NX
624	TCGA-2K-A9WE	PRCC T1	Type 1 Papillary RCC	214	Alive	MALE	Stage II	T2b	75			1	1	1	1	3	2	3	KIRP	0.071836	-0.006		7.3923	0.0741177	0.0410789																	WHITE	NOT HISPANIC OR LATINO	TUMOR FREE	2013	M0	M0	NX
625	TCGA-2Z-A9J5	PRCC T1	Type 1 Papillary RCC	3050	Alive	MALE	Stage II	T2	133			1	1	1	1	6	2	2	KIRP	0.164461	-0.001		7.54081	0.129794	0.0343402																	WHITE	NOT HISPANIC OR LATINO	TUMOR FREE	2006	MX	M0	NX
626	TCGA-4A-A93Y	PRCC T1	Type 1 Papillary RCC	352	Alive	FEMALE	Stage II	T2b	44			1	1	1	1	2	1	3	KIRP	0.126146	-0.003		9.07026	0.121006	0.0484237																	BLACK OR AFRICAN AMERICAN	NOT HISPANIC OR LATINO	TUMOR FREE	2013	M0	M0	N0
627	TCGA-MH-A855	PRCC T1	Type 1 Papillary RCC	369	Alive	FEMALE	Stage II	T2b	39			1	1	1	1	3	2	2	KIRP	0.172401	-0.003		10.5145	0.166437	0.0429867																	BLACK OR AFRICAN AMERICAN	NOT HISPANIC OR LATINO	[Unknown]	2013	MX	MX	NX
628	TCGA-SX-A7SR	PRCC T1	Type 1 Papillary RCC	805	Alive	MALE	Stage II	T2a	128			1	1	1	1	3	6	2	KIRP	0.102868	-0.004		9.43711	0.262586	0.020981							Frame_Shift_Del										WHITE	NOT HISPANIC OR LATINO	TUMOR FREE	2012	M0	M0	NX
629	TCGA-UZ-A9PL	PRCC T1	Type 1 Papillary RCC	3152	Alive	MALE	Stage II	T2	101			1	1	1	1	6	6	2	KIRP	0.0729954	-0.007		8.46482	0.0303773	0.0185806																	WHITE	NOT HISPANIC OR LATINO	[Unknown]	[Not Available]	MX	M0	NX
630	TCGA-UZ-A9PM	PRCC T1	Type 1 Papillary RCC	3811	Alive	MALE	Stage II	T2	86			1	1	1	1	6	2	2	KIRP	0.0729928	0.002		8.29756	0.0775848	0.0162102																	WHITE	NOT HISPANIC OR LATINO	[Unknown]	[Not Available]	MX	M0	N0
631	TCGA-UZ-A9PS	PRCC T1	Type 1 Papillary RCC	2167	Alive	FEMALE	Stage II	T2	346			1	1	1	1	6	6	2	KIRP	0.0846062	0.002		7.158	0.15197	0.0642262					Frame_Shift_Ins												BLACK OR AFRICAN AMERICAN	NOT HISPANIC OR LATINO	TUMOR FREE	[Not Available]	MX	M0	NX
632	TCGA-V9-A7HT	PRCC T1	Type 1 Papillary RCC	965	Alive	MALE	Stage II	T2	106			1	1	1	1	3	2	2	KIRP	0.0662723	-0.008		9.11162	0.100082	0.0266804																	BLACK OR AFRICAN AMERICAN	NOT HISPANIC OR LATINO	TUMOR FREE	2009	MX	M0	NX
633	TCGA-2Z-A9J3	PRCC T1	Type 1 Papillary RCC	1771	Dead	MALE	Stage II	T2	182			1	1	1	1	6	6	2	KIRP	0.301335	0.001		10.0978	0.435094	0.0179924																	WHITE	NOT HISPANIC OR LATINO	WITH TUMOR	2008	MX	M0	NX
634	TCGA-IA-A83S	PRCC T1	Type 1 Papillary RCC	2609	Dead	MALE	Stage II	TX	182			1	1	1	1	3	2	2	KIRP	0.0676051	-0.004		7.47898	0.125952	0.0246404																	WHITE	NOT HISPANIC OR LATINO	[Unknown]	2003	MX	[Not Available]	NX
635	TCGA-IA-A83T	PRCC T1	Type 1 Papillary RCC	2684	Dead	MALE	Stage II	TX	86			1	1	1	1	3	6	2	KIRP	0.0877313	0.008		7.84022	0.168939	0.0411973																Missense_Mutation	WHITE	NOT HISPANIC OR LATINO	[Unknown]	2005	MX	[Not Available]	NX
636	TCGA-B9-5155	PRCC T1	Type 1 Papillary RCC	665	Alive	MALE	Stage III	T3a	151	0.92	2.22	1	1	1	1	6	6	2	KIRP	0.196484	-0.006		7.30641	0.192191	0.0200277			Missense_Mutation														WHITE	NOT HISPANIC OR LATINO	TUMOR FREE	2010	[Not Available]	M0	NX
637	TCGA-G7-6797	PRCC T1	Type 1 Papillary RCC	765	Alive	MALE	Stage III	T1a	1309	0.95	1.94	1	1	1	1	6	6	2	KIRP	0.0881409	0.006		6.82769	0.223412	0.0472069				Missense_Mutation	Nonsense_Mutation						Missense_Mutation	Splice_Site	Missense_Mutation x2				WHITE	NOT HISPANIC OR LATINO	TUMOR FREE	2010	MX	M0	NX
638	TCGA-A4-8516	PRCC T1	Type 1 Papillary RCC	23	Alive	MALE	Stage III	T3a	n/a	0.86	2.23	0	1	1	1	6	6	2	KIRP	0.0558746	-0.006		5.50388	0.0743888	0.0202273	n/a	n/a	n/a	n/a	n/a	n/a	n/a	n/a	n/a	n/a	n/a	n/a	n/a	n/a	n/a	n/a	WHITE	NOT HISPANIC OR LATINO	[Unknown]	2012	MX	M0	NX
639	TCGA-B1-A47M	PRCC T1	Type 1 Papillary RCC	659	Alive	MALE	Stage III	T3a	127	0.96	4.18	1	1	1	1	6	6	2	KIRP	0.0854689	0.006		7.94537	0.0865359	0.0929386												Missense_Mutation		Frame_Shift_Ins	Missense_Mutation		BLACK OR AFRICAN AMERICAN	NOT HISPANIC OR LATINO	TUMOR FREE	2011	MX	MX	NX
640	TCGA-GL-A59R	PRCC T1	Type 1 Papillary RCC	378	Alive	MALE	Stage III	T3c	122	0.98	2.08	1	1	1	1	3	6	2	KIRP	0.101884	0		7.92471	0.0669717	0.129788										Missense_Mutation x2							WHITE	NOT HISPANIC OR LATINO	TUMOR FREE	2012	MX	MX	N0
641	TCGA-UZ-A9PZ	PRCC T1	Type 1 Papillary RCC	657	Alive	MALE	Stage III	T3a	69			1	1	1	1	6	6	2	KIRP	0.0635428	-0.013		7.82755	0.0765978	0.0172912																	WHITE	NOT HISPANIC OR LATINO	TUMOR FREE	[Not Available]	MX	M0	NX
642	TCGA-G7-A8LD	PRCC T1	Type 1 Papillary RCC	514	Dead	MALE	Stage III	T3a	67			1	1	1	1	6	6	1	KIRP	0.848639	-0.852		9.91708	0.0410127	0.595965					Frame_Shift_Del												WHITE	NOT HISPANIC OR LATINO	WITH TUMOR	2012	MX	MX	N1
643	TCGA-P4-AAVL	PRCC T1	Type 1 Papillary RCC	487	Dead	MALE	Stage III	T3b	108			1	1	1	1	3	6	2	KIRP	0.198535	-0.908		9.72269	0.0503074	0.0330775																	WHITE	HISPANIC OR LATINO	WITH TUMOR	2010	MX	M0	N0
644	TCGA-UZ-A9PQ	PRCC T1	Type 1 Papillary RCC	2624	Dead	MALE	Stage III	T2	n/a			0	1	1	1	3	6	1	KIRP	0.789377	-0.887		9.57959	0.0592059	0.0200148	n/a	n/a	n/a	n/a	n/a	n/a	n/a	n/a	n/a	n/a	n/a	n/a	n/a	n/a	n/a	n/a	BLACK OR AFRICAN AMERICAN	NOT HISPANIC OR LATINO	WITH TUMOR	[Not Available]	MX	M0	N1
645	TCGA-GL-6846	PRCC T1	Type 1 Papillary RCC	5925	Alive	MALE	Stage IV	T4	250	0.89	2.22	1	1	1	1	3	6	1	KIRP	0.146559	0.004		8.21245	0.102954	0.0284196														Frame_Shift_Ins			WHITE	NOT HISPANIC OR LATINO	TUMOR FREE	1996	MX	[Not Available]	N1
646	TCGA-AL-7173	PRCC T1	Type 1 Papillary RCC	2060	Alive	FEMALE	Stage IV	T3	85	0.55	2.13	1	1	1	1	3	6	3	KIRP	0.0760618	0.006		8.7967	0.186518	0.0303525										Missense_Mutation							WHITE	NOT HISPANIC OR LATINO	WITH TUMOR	2008	M0	MX	N2
647	TCGA-G7-A8LB	PRCC T1	Type 1 Papillary RCC	547	Alive	MALE	Stage IV	T2a	142			1	1	1	1	6	6	2	KIRP	0.121682	-0.03		7.30246	0.121166	0.40802																	WHITE	NOT HISPANIC OR LATINO	WITH TUMOR	2013	MX	M1	NX
648	TCGA-2Z-A9J7	PRCC T1	Type 1 Papillary RCC	139	Dead	MALE	Stage IV	T2	66			1	1	1	1	6	6	2	KIRP	0.13594	0.004		7.62855	0.112575	0.0135704																	WHITE	NOT HISPANIC OR LATINO	WITH TUMOR	2007	M1	M1	NX
649	TCGA-A4-7288	PRCC T2	Type 2 Papillary RCC	1857	Alive	FEMALE	[Not Available]	T1a	102	0.93	2.1	1	1	1	1	6	2	2	KIRP	0.0830028	-0.002		7.1043	0.11047	0.0397508																	WHITE	NOT HISPANIC OR LATINO	TUMOR FREE	2008	MX	M0	NX
650	TCGA-5P-A9KA	PRCC T2	Type 2 Papillary RCC	395	Alive	MALE	[Not Available]	T1a	129			1	1	1	1	3	6	2	KIRP	0.151348	0.001		7.84656	0.148452	0.0758519										Missense_Mutation							WHITE	NOT HISPANIC OR LATINO	TUMOR FREE	2013	MX	MX	NX
651	TCGA-5P-A9K9	PRCC T2	Type 2 Papillary RCC	589	Dead	FEMALE	[Not Available]	T3a	n/a			0	1	1	1	3	6	1	KIRP	0.214649	-0.431		9.32511	0.551819	0.411183	n/a	n/a	n/a	n/a	n/a	n/a	n/a	n/a	n/a	n/a	n/a	n/a	n/a	n/a	n/a	n/a	WHITE	NOT HISPANIC OR LATINO	WITH TUMOR	2011	MX	M0	N2
652	TCGA-BQ-5876	PRCC T2	Type 2 Papillary RCC	586	Alive	MALE	Stage I	T1a	117	0.82	1.82	1	1	1	1	6	6	3	KIRP	0.19865	0.001		7.55392	0.142989	0.0333445			Frame_Shift_Ins											Frame_Shift_Del			WHITE	[Not Available]	TUMOR FREE	2004	M0	M0	NX
653	TCGA-BQ-5881	PRCC T2	Type 2 Papillary RCC	1454	Alive	MALE	Stage I	T1a	52	0.65	2.19	1	1	1	1	6	2	2	KIRP	0.51909	-0.002		8.01731	0.159458	0.0262554								Missense_Mutation							Missense_Mutation		WHITE	NOT HISPANIC OR LATINO	TUMOR FREE	2006	M0	M0	NX
654	TCGA-BQ-5883	PRCC T2	Type 2 Papillary RCC	1242	Alive	FEMALE	Stage I	T1a	45	n/a	n/a	1	1	1	1	4	5	3	KIRP	0.0759271	-0.006		4.09376	0.101033	0.0299102																	BLACK OR AFRICAN AMERICAN	[Not Available]	[Not Available]	2007	M0	M0	NX
655	TCGA-BQ-5884	PRCC T2	Type 2 Papillary RCC	792	Alive	FEMALE	Stage I	T1a	76	0.53	2.05	1	1	1	1	4	2	3	KIRP	0.147678	-0.002		5.80926	0.174324	0.0259316																	BLACK OR AFRICAN AMERICAN	[Not Available]	TUMOR FREE	2008	M0	M0	NX
656	TCGA-BQ-5892	PRCC T2	Type 2 Papillary RCC	364	Alive	MALE	Stage I	T1b	95	0.6	2.04	1	1	1	1	1	4	3	KIRP	0.0608365	-0.016		8.05129	0.278843	0.0205901	Missense_Mutation				Missense_Mutation												WHITE	NOT HISPANIC OR LATINO	TUMOR FREE	2010	M0	M0	N0
657	TCGA-BQ-7050	PRCC T2	Type 2 Papillary RCC	1864	Alive	FEMALE	Stage I	T1a	37	n/a	n/a	1	1	1	1	3	2	2	KIRP	0.110115	0.002		7.36339	0.193363	0.0213753																	WHITE	HISPANIC OR LATINO	TUMOR FREE	2006	M0	M0	N0
658	TCGA-BQ-7055	PRCC T2	Type 2 Papillary RCC	799	Alive	MALE	Stage I	T1a	17	0.82	1.93	1	1	1	1	5	5	3	KIRP	0.0441374	0.016		6.92894	0.0679982	0.0156592																	WHITE	[Not Available]	TUMOR FREE	2008	M0	M0	NX
659	TCGA-BQ-7061	PRCC T2	Type 2 Papillary RCC	218	Alive	FEMALE	Stage I	T1b	140	0.79	2.08	1	1	1	1	3	2	1	KIRP	0.191475	-0.012		6.96892	0.186258	0.031365		Splice_Site	Frame_Shift_Del				Missense_Mutation				Missense_Mutation						WHITE	NOT HISPANIC OR LATINO	TUMOR FREE	2011	M0	M0	NX
660	TCGA-G7-6790	PRCC T2	Type 2 Papillary RCC	1575	Alive	MALE	Stage I	T1a	117	0.71	2.37	1	1	1	1	3	2	2	KIRP	0.0975207	0.001		7.81359	0.153835	0.0261415																	WHITE	NOT HISPANIC OR LATINO	TUMOR FREE	2007	MX	M0	NX
661	TCGA-G7-6796	PRCC T2	Type 2 Papillary RCC	2173	Alive	MALE	Stage I	T1a	195	0.43	1.94	1	1	1	1	3	2	2	KIRP	0.0674826	-0.417		8.00773	0.184773	0.0522354																	WHITE	NOT HISPANIC OR LATINO	TUMOR FREE	2008	MX	M0	NX
662	TCGA-HE-7128	PRCC T2	Type 2 Papillary RCC	[Not Available]	Alive	MALE	Stage I	T1	435	0.41	2.37	1	1	1	1	3	2	2	KIRP	0.102623	-0.001		7.15307	0.195704	0.0413163																	[Not Available]	[Not Available]	TUMOR FREE	2008	MX	MX	NX
663	TCGA-A4-8098	PRCC T2	Type 2 Papillary RCC	896	Alive	MALE	Stage I	T1a	114	0.85	2.01	1	1	1	1	3	6	2	KIRP	0.0726962	-0.002		3.98603	0.0771276	0.0553465			Missense_Mutation													Frame_Shift_Del	BLACK OR AFRICAN AMERICAN	NOT HISPANIC OR LATINO	TUMOR FREE	2011	MX	M0	NX
664	TCGA-A4-8312	PRCC T2	Type 2 Papillary RCC	708	Alive	MALE	Stage I	T1	19			1	1	1	1	6	5	3	KIRP	0.0988631	-0.002		4.526	0.114432	0.0201983																	BLACK OR AFRICAN AMERICAN	NOT HISPANIC OR LATINO	TUMOR FREE	2012	MX	M0	NX
665	TCGA-A4-8518	PRCC T2	Type 2 Papillary RCC	600	Alive	MALE	Stage I	T1a	n/a	0.93	2.17	0	1	1	1	6	2	2	KIRP	0.0602009	-0.003		7.17521	0.195984	0.0365903	n/a	n/a	n/a	n/a	n/a	n/a	n/a	n/a	n/a	n/a	n/a	n/a	n/a	n/a	n/a	n/a	WHITE	NOT HISPANIC OR LATINO	TUMOR FREE	2012	MX	M0	NX
666	TCGA-GL-8500	PRCC T2	Type 2 Papillary RCC	841	Alive	MALE	Stage I	T1b	110	1	1.92	1	1	1	1	6	6	2	KIRP	0.0570893	0.008		3.38977	0.130137	0.020166																	WHITE	NOT HISPANIC OR LATINO	TUMOR FREE	2011	MX	MX	NX
667	TCGA-A4-A48D	PRCC T2	Type 2 Papillary RCC	379	Alive	MALE	Stage I	T1b	137	0.93	2.14	1	1	1	1	6	2	2	KIRP	0.0647129	0		7.77415	0.106421	0.0369141													Missense_Mutation x2				BLACK OR AFRICAN AMERICAN	NOT HISPANIC OR LATINO	TUMOR FREE	2012	MX	M0	NX
668	TCGA-MH-A560	PRCC T2	Type 2 Papillary RCC	924	Alive	MALE	Stage I	T1a	67	0.76	2.05	1	1	1	1	6	2	2	KIRP	0.0952234	-0.014		8.242	0.111128	0.0244201					Frame_Shift_Del												WHITE	NOT HISPANIC OR LATINO	TUMOR FREE	2011	MX	MX	NX
669	TCGA-P4-A5E7	PRCC T2	Type 2 Papillary RCC	2649	Alive	FEMALE	Stage I	T1b	132	0.76	2.23	1	1	1	1	3	6	2	KIRP	0.081559	0.003		7.41016	0.100391	0.0266655						Missense_Mutation											WHITE	NOT HISPANIC OR LATINO	TUMOR FREE	2004	MX	M0	NX
670	TCGA-P4-A5EB	PRCC T2	Type 2 Papillary RCC	3015	Alive	MALE	Stage I	T1b	204	0.81	3.28	1	1	1	1	6	2	2	KIRP	0.0985241	-0.015		5.93822	0.491381	0.0145671																	WHITE	NOT HISPANIC OR LATINO	TUMOR FREE	2006	MX	M0	NX
671	TCGA-P4-A5ED	PRCC T2	Type 2 Papillary RCC	2816	Alive	MALE	Stage I	T1a	18	0.61	1.94	1	1	1	1	6	6	3	KIRP	0.0631482	0.003		7.4724	0.0599817	0.0210542																	WHITE	HISPANIC OR LATINO	TUMOR FREE	2005	MX	M0	NX
672	TCGA-A4-A5Y0	PRCC T2	Type 2 Papillary RCC	252	Alive	FEMALE	Stage I	T1b	84	0.95	2.04	1	1	1	1	6	2	2	KIRP	0.100528	0.007		3.99928	0.0407864	0.0348795																	WHITE	NOT HISPANIC OR LATINO	TUMOR FREE	2012	MX	M0	NX
673	TCGA-B1-A655	PRCC T2	Type 2 Papillary RCC	510	Alive	FEMALE	Stage I	T1a	129	0.67	1.9	1	1	1	1	3	2	2	KIRP	0.35591	0.002		3.70436	0.0893042	0.0234193								Missense_Mutation									WHITE	NOT HISPANIC OR LATINO	TUMOR FREE	2012	M0	M0	N0
674	TCGA-B1-A656	PRCC T2	Type 2 Papillary RCC	618	Alive	MALE	Stage I	T1a	151			1	1	1	1	3	1	3	KIRP	0.055624	0.001		8.05316	0.109399	0.0266773		Nonsense_Mutation	Frame_Shift_Ins														WHITE	NOT HISPANIC OR LATINO	TUMOR FREE	2012	M0	M0	N0
675	TCGA-KV-A6GD	PRCC T2	Type 2 Papillary RCC	560	Alive	MALE	Stage I	T1b	91	1	1.95	1	1	1	1	3	1	2	KIRP	0.137234	0		6.17663	0.130086	0.0363543																	WHITE	NOT HISPANIC OR LATINO	TUMOR FREE	2013	M0	M0	NX
676	TCGA-2Z-A9J2	PRCC T2	Type 2 Papillary RCC	1795	Alive	FEMALE	Stage I	T1a	118			1	1	1	1	6	2	2	KIRP	0.0675221	0.004		10.1377	0.428923	0.0506368					Missense_Mutation												WHITE	NOT HISPANIC OR LATINO	TUMOR FREE	2008	MX	M0	NX
677	TCGA-2Z-A9JD	PRCC T2	Type 2 Papillary RCC	1060	Alive	MALE	Stage I	T1a	159			1	1	1	1	6	2	2	KIRP	0.0556999	0		2.48252	0.0891315	0.0235173					Frame_Shift_Del												WHITE	NOT HISPANIC OR LATINO	TUMOR FREE	2009	MX	M0	NX
678	TCGA-2Z-A9JN	PRCC T2	Type 2 Papillary RCC	740	Alive	FEMALE	Stage I	T1a	29			1	1	1	1	6	5	3	KIRP	0.0634785	-0.001		4.53689	0.0802951	0.0195305																	BLACK OR AFRICAN AMERICAN	NOT HISPANIC OR LATINO	TUMOR FREE	2012	MX	M0	NX
679	TCGA-B9-A8YI	PRCC T2	Type 2 Papillary RCC	374	Alive	MALE	Stage I	T1b	158			1	1	1	1	6	2	1	KIRP	0.62602	0.005		6.58915	0.07557	0.0510786									Missense_Mutation								BLACK OR AFRICAN AMERICAN	NOT HISPANIC OR LATINO	TUMOR FREE	2013	MX	M0	NX
680	TCGA-G7-A8LC	PRCC T2	Type 2 Papillary RCC	702	Alive	MALE	Stage I	T1a	21			1	1	1	1	6	6	2	KIRP	0.183381	-0.461		10.7021	0.125906	0.025931																	WHITE	NOT HISPANIC OR LATINO	TUMOR FREE	2013	MX	MX	NX
681	TCGA-GL-A9DE	PRCC T2	Type 2 Papillary RCC	496	Alive	MALE	Stage I	T1b	151			1	1	1	1	3	2	1	KIRP	0.210791	0.006		5.18998	0.183982	0.0270112		Frame_Shift_Ins	Frame_Shift_Del														BLACK OR AFRICAN AMERICAN	NOT HISPANIC OR LATINO	TUMOR FREE	2013	MX	[Not Available]	NX
682	TCGA-PJ-A8JU	PRCC T2	Type 2 Papillary RCC	380	Alive	FEMALE	Stage I	T1a	137			1	0	0	1	n/a	2	2	KIRP	0.0865617	n/a		n/a	0.0890909	0.0335548						Nonsense_Mutation											WHITE	NOT HISPANIC OR LATINO	TUMOR FREE	2013	MX	MX	NX
683	TCGA-WN-A9G9	PRCC T2	Type 2 Papillary RCC	791	Alive	MALE	Stage I	T1b	91			1	1	1	1	2	2	3	KIRP	0.155437	0.006		9.05941	0.13568	0.269543	Missense_Mutation																WHITE	NOT HISPANIC OR LATINO	TUMOR FREE	2012	MX	MX	NX
684	TCGA-BQ-7045	PRCC T2	Type 2 Papillary RCC	1468	Dead	MALE	Stage I	T1b	137	0.68	2.19	1	1	1	1	6	6	2	KIRP	0.0674323	0.009		5.28009	0.112387	0.0514216																	BLACK OR AFRICAN AMERICAN	[Not Available]	TUMOR FREE	2001	M0	M0	N0
685	TCGA-IA-A83V	PRCC T2	Type 2 Papillary RCC	2941	Dead	MALE	Stage I	T1b	96			1	1	1	1	3	6	2	KIRP	0.114427	-0.006		8.62177	0.147632	0.026427																	WHITE	NOT HISPANIC OR LATINO	[Unknown]	2002	MX	MX	NX
686	TCGA-AL-3473	PRCC T2	Type 2 Papillary RCC	1906	Alive	MALE	Stage II	T2	91			1	1	1	1	2	2	3	KIRP	0.0833826	0.007		7.87903	0.136668	0.0221402	Frame_Shift_Ins				Frame_Shift_Del												WHITE	NOT HISPANIC OR LATINO	TUMOR FREE	2008	M0	M0	N0
687	TCGA-HE-7129	PRCC T2	Type 2 Papillary RCC	2492	Alive	MALE	Stage II	T2	698	0.97	2.23	1	1	1	1	6	6	2	KIRP	0.150411	0.006		8.57289	0.50087	0.020686				Missense_Mutation x2									Frame_Shift_Del				[Not Available]	[Not Available]	TUMOR FREE	2008	M0	M0	NX
688	TCGA-IZ-8195	PRCC T2	Type 2 Papillary RCC	677	Alive	MALE	Stage II	T2a	96	0.91	2.07	1	1	1	1	6	6	1	KIRP	0.468509	-0.012		7.57493	0.240322	0.0270615											Missense_Mutation						WHITE	NOT HISPANIC OR LATINO	TUMOR FREE	2012	MX	MX	NX
689	TCGA-B1-5398	PRCC T2	Type 2 Papillary RCC	1251	Alive	MALE	Stage III	T3b	153	0.36	2.1	1	1	1	1	3	2	2	KIRP	0.0986871	0		6.17964	0.219626	0.0430711																	WHITE	NOT HISPANIC OR LATINO	TUMOR FREE	2010	M0	M0	N0
690	TCGA-BQ-5875	PRCC T2	Type 2 Papillary RCC	2639	Alive	FEMALE	Stage III	T3a	107	0.64	3.91	1	1	1	1	3	2	1	KIRP	0.0821415	-0.003		5.67413	0.141317	0.0166603			Nonsense_Mutation		Missense_Mutation							Nonsense_Mutation				Frame_Shift_Del	WHITE	[Not Available]	TUMOR FREE	2004	M0	M0	NX
691	TCGA-BQ-5878	PRCC T2	Type 2 Papillary RCC	1938	Alive	FEMALE	Stage III	T3a	145	0.93	1.99	1	1	1	1	3	2	2	KIRP	0.217628	0.003		7.81649	0.0958245	0.118779																	WHITE	[Not Available]	WITH TUMOR	2005	M0	M0	N1
692	TCGA-BQ-5890	PRCC T2	Type 2 Papillary RCC	233	Alive	MALE	Stage III	T3a	112	0.75	2.06	1	1	1	1	6	2	1	KIRP	0.668826	0		9.74223	0.210198	0.18411		Frame_Shift_Del	Splice_Site														WHITE	NOT HISPANIC OR LATINO	TUMOR FREE	2009	M0	M0	N0
693	TCGA-BQ-5891	PRCC T2	Type 2 Papillary RCC	29	Alive	FEMALE	Stage III	T3b	50	n/a	n/a	1	1	1	1	6	6	1	KIRP	0.155116	-0.04		9.88622	0.0698599	0.0181277			Frame_Shift_Del														WHITE	NOT HISPANIC OR LATINO	TUMOR FREE	2009	M0	M0	N0
694	TCGA-BQ-5887	PRCC T2	Type 2 Papillary RCC	771	Alive	MALE	Stage III	T3a	34	0.46	2.41	1	1	1	1	4	2	1	KIRP	0.242953	-0.065	Missense_Mutation	10.4838	0.0738784	0.376003																	WHITE	[Not Available]	TUMOR FREE	2009	M0	M0	N0
695	TCGA-BQ-7044	PRCC T2	Type 2 Papillary RCC	3760	Alive	MALE	Stage III	T3a	433	0.85	1.98	1	1	1	1	3	2	1	KIRP	0.0694611	0.009		8.58094	0.116684	0.0227735											Missense_Mutation				Missense_Mutation		WHITE	[Not Available]	TUMOR FREE	2000	M0	M0	NX
696	TCGA-BQ-7048	PRCC T2	Type 2 Papillary RCC	2839	Alive	MALE	Stage III	T3a	304	0.81	2.01	1	1	1	1	3	6	1	KIRP	0.168688	-0.138		8.38065	0.127242	0.0178631														Missense_Mutation			WHITE	NOT HISPANIC OR LATINO	WITH TUMOR	2003	M0	M0	N0
697	TCGA-BQ-7053	PRCC T2	Type 2 Papillary RCC	1516	Alive	FEMALE	Stage III	T3	214	0.67	2.02	1	1	1	1	3	6	2	KIRP	0.0980748	-0.006		9.10212	0.121505	0.0213138															Missense_Mutation		BLACK OR AFRICAN AMERICAN	HISPANIC OR LATINO	TUMOR FREE	2007	M0	M0	NX
698	TCGA-B9-A44B	PRCC T2	Type 2 Papillary RCC	361	Alive	MALE	Stage III	T3b	185	0.8	3.75	1	1	1	1	3	6	1	KIRP	0.161607	-0.011		10.8312	0.0793398	0.336871		Missense_Mutation	Frame_Shift_Ins														BLACK OR AFRICAN AMERICAN	NOT HISPANIC OR LATINO	WITH TUMOR	2012	[Not Available]	M0	NX
699	TCGA-P4-A5E6	PRCC T2	Type 2 Papillary RCC	3035	Alive	MALE	Stage III	T1b	119	0.82	2.02	1	1	1	1	6	6	2	KIRP	0.0900944	-0.007		8.01354	0.181293	0.0327805																	BLACK OR AFRICAN AMERICAN	NOT HISPANIC OR LATINO	TUMOR FREE	2004	MX	M0	N1
700	TCGA-Q2-A5QZ	PRCC T2	Type 2 Papillary RCC	428	Alive	FEMALE	Stage III	T3a	98	0.7	1.8	1	1	1	1	6	1	1	KIRP	0.411883	-0.075		11.2159	0.244027	0.278057																	BLACK OR AFRICAN AMERICAN	NOT HISPANIC OR LATINO	[Unknown]	2012	MX	MX	NX
701	TCGA-B9-A69E	PRCC T2	Type 2 Papillary RCC	452	Alive	MALE	Stage III	T3a	123	1	1.85	1	1	1	1	2	2	3	KIRP	0.119484	-0.62		7.98196	0.0660705	0.0281473											Missense_Mutation						WHITE	NOT HISPANIC OR LATINO	TUMOR FREE	2013	[Not Available]	M0	NX
702	TCGA-2Z-A9JI	PRCC T2	Type 2 Papillary RCC	1567	Alive	MALE	Stage III	T3a	16			1	1	1	1	3	6	1	KIRP	0.278235	-0.38		8.58822	0.0603111	0.420891																	WHITE	NOT HISPANIC OR LATINO	TUMOR FREE	2010	MX	M0	NX
703	TCGA-2Z-A9JK	PRCC T2	Type 2 Papillary RCC	1186	Alive	MALE	Stage III	T3a	114			1	1	1	1	1	1	3	KIRP	0.0762978	0.004		8.65902	0.066646	0.0287225					Frame_Shift_Del												WHITE	NOT HISPANIC OR LATINO	WITH TUMOR	2011	MX	M0	NX
704	TCGA-5P-A9JU	PRCC T2	Type 2 Papillary RCC	373	Alive	MALE	Stage III	T3a	109			1	1	1	1	6	2	1	KIRP	0.280978	-0.03		10.3293	0.67491	0.272568		Frame_Shift_Del	Frame_Shift_Del											Missense_Mutation			WHITE	NOT HISPANIC OR LATINO	TUMOR FREE	2012	M0	M0	N0
705	TCGA-F9-A97G	PRCC T2	Type 2 Papillary RCC	13	Alive	MALE	Stage III	T3	92			1	1	1	1	3	2	2	KIRP	0.0820444	-0.006		7.44156	0.0895323	0.172987																	ASIAN	NOT HISPANIC OR LATINO	TUMOR FREE	2013	M0	M0	N0
706	TCGA-P4-AAVK	PRCC T2	Type 2 Papillary RCC	1590	Alive	MALE	Stage III	T3a	n/a			0	1	1	1	3	2	1	KIRP	0.104874	-0.007		3.16154	0.0675427	0.0196444	n/a	n/a	n/a	n/a	n/a	n/a	n/a	n/a	n/a	n/a	n/a	n/a	n/a	n/a	n/a	n/a	WHITE	HISPANIC OR LATINO	WITH TUMOR	2010	MX	M0	N1
707	TCGA-BQ-5880	PRCC T2	Type 2 Papillary RCC	1314	Dead	MALE	Stage III	T3a	74	0.34	2.21	1	1	1	1	3	2	2	KIRP	0.0758273	-0.005		8.48395	0.177173	0.025409																	WHITE	[Not Available]	WITH TUMOR	2006	M0	M0	N1
708	TCGA-BQ-5882	PRCC T2	Type 2 Papillary RCC	658	Dead	MALE	Stage III	T3b	96	0.67	1.61	1	1	1	1	2	2	1	KIRP	0.0689444	0.062		8.59047	0.0751742	0.0583001										Missense_Mutation							[Not Available]	[Not Available]	WITH TUMOR	2007	M0	M0	N0
709	TCGA-BQ-7058	PRCC T2	Type 2 Papillary RCC	343	Dead	MALE	Stage III	T3	105	0.82	2.02	1	1	1	1	3	2	1	KIRP	0.458969	0.104		7.24081	0.188979	0.109022		Nonsense_Mutation															WHITE	NOT HISPANIC OR LATINO	WITH TUMOR	2010	M0	M0	[Discrepancy]
710	TCGA-A4-7585	PRCC T2	Type 2 Papillary RCC	1070	Dead	MALE	Stage III	T3a	114	0.39	2.05	1	1	1	1	3	2	2	KIRP	0.119632	-0.002		9.45781	0.122489	0.0297297																	WHITE	NOT HISPANIC OR LATINO	TUMOR FREE	2007	M0	M0	N0
711	TCGA-G7-7501	PRCC T2	Type 2 Papillary RCC	624	Dead	FEMALE	Stage III	T3a	57	0.88	1.79	1	1	1	1	3	5	2	KIRP	0.350103	-1.293		3.3544	0.085469	0.0219799																	BLACK OR AFRICAN AMERICAN	NOT HISPANIC OR LATINO	WITH TUMOR	2011	MX	M0	N1
712	TCGA-J7-8537	PRCC T2	Type 2 Papillary RCC	321	Dead	FEMALE	Stage III	T3	58	0.4	1.69	1	1	1	1	2	1	1	KIRP	0.0810783	-0.375		9.32092	0.112542	0.0307212																	ASIAN	NOT HISPANIC OR LATINO	TUMOR FREE	2011	M0	M0	N1
713	TCGA-A4-A5Y1	PRCC T2	Type 2 Papillary RCC	395	Dead	MALE	Stage III	T1b	99	0.77	2.59	1	1	1	1	3	6	2	KIRP	0.115657	-1.114		7.89492	0.0550128	0.110106			Frame_Shift_Del														WHITE	NOT HISPANIC OR LATINO	TUMOR FREE	2012	MX	M0	N1
714	TCGA-4A-A93X	PRCC T2	Type 2 Papillary RCC	390	Alive	MALE	Stage IV	T3a	138			1	1	1	1	6	2	1	KIRP	0.165294	-0.578		7.62998	0.0409852	0.0174986		Nonsense_Mutation/Splice_Site	Missense_Mutation							Missense_Mutation	Missense_Mutation				Missense_Mutation	Nonsense_Mutation	WHITE	NOT HISPANIC OR LATINO	WITH TUMOR	2013	MX	M1	N1
715	TCGA-AL-3466	PRCC T2	Type 2 Papillary RCC	293	Dead	MALE	Stage IV	T3b	67	0.65	3.54	1	1	1	1	4	6	1	KIRP	0.264135	-1.293		6.14814	0.0549008	0.0221194																	WHITE	NOT HISPANIC OR LATINO	WITH TUMOR	2004	M1	M1	N1
716	TCGA-G7-6789	PRCC T2	Type 2 Papillary RCC	122	Dead	FEMALE	Stage IV	T3a	69	0.79	1.52	1	1	1	1	4	6	1	KIRP	0.484207	-0.328	Nonsense_Mutation	9.07726	0.0532529	0.538701																	WHITE	NOT HISPANIC OR LATINO	WITH TUMOR	2004	MX	MX	N2
717	TCGA-A4-A57E	PRCC T2	Type 2 Papillary RCC	258	Dead	MALE	Stage IV	T2a	99	1	1.99	1	1	1	1	3	2	3	KIRP	0.305443	-1.293		3.44188	0.351963	0.0412618								Missense_Mutation									WHITE	NOT HISPANIC OR LATINO	[Unknown]	2011	M1	M1	N0
718	TCGA-SX-A7SM	PRCC T2	Type 2 Papillary RCC	363	Dead	MALE	Stage IV	T3a	110			1	1	1	1	3	6	1	KIRP	0.190118	-0.028		7.70822	0.305792	0.0879415			Frame_Shift_Del														BLACK OR AFRICAN AMERICAN	NOT HISPANIC OR LATINO	WITH TUMOR	2012	M1	M1	N1
719	TCGA-A4-7915	KIRP CIMP	Type 2 Papillary RCC	7	Alive	FEMALE	Stage II	T2b	39	n/a	n/a	1	1	1	1	4	6	1	KIRP	0.164864	-0.001		6.04506	0.538536	0.334204																	BLACK OR AFRICAN AMERICAN	NOT HISPANIC OR LATINO	TUMOR FREE	2011	MX	M0	N0
720	TCGA-GL-7966	KIRP CIMP	Type 2 Papillary RCC	112	Alive	FEMALE	Stage III	T3	60	0.78	1.54	1	1	1	1	4	6	1	KIRP	0.668291	-0.518		7.95069	0.522005	0.401924												Frame_Shift_Del					WHITE	NOT HISPANIC OR LATINO	WITH TUMOR	2011	MX	[Not Available]	N1
721	TCGA-F9-A4JJ	KIRP CIMP	Type 2 Papillary RCC	325	Dead	FEMALE	Stage III	T3a	49	0.74	1.63	1	1	1	1	4	6	1	KIRP	0.529611	0.027		5.54034	0.398818	0.466504																	BLACK OR AFRICAN AMERICAN	[Not Evaluated]	WITH TUMOR	2012	MX	MX	NX
722	TCGA-P4-A5E8	KIRP CIMP	Type 2 Papillary RCC	1306	Dead	MALE	Stage III	T2a	61	0.76	1.86	1	1	1	1	6	6	1	KIRP	0.195862	0.034		5.37148	0.12533	0.114389											Frame_Shift_Del						WHITE	NOT HISPANIC OR LATINO	WITH TUMOR	2004	M0	M0	N1
723	TCGA-P4-A5EA	KIRP CIMP	Type 2 Papillary RCC	201	Dead	FEMALE	Stage III	T3a	91	0.46	1.67	1	1	1	1	4	6	1	KIRP	0.144998	-0.251		7.10429	0.346584	0.484744												Splice_Site					WHITE	NOT HISPANIC OR LATINO	WITH TUMOR	2007	MX	M0	N1
724	TCGA-BQ-5879	KIRP CIMP	Unclassified Papillary RCC	697	Dead	FEMALE	Stage III	T3b	38	0.75	1.77	1	1	1	1	4	6	1	KIRP	0.618263	-0.737		6.57245	0.603878	0.540464																	WHITE	[Not Available]	WITH TUMOR	2005	M0	M0	N1
725	TCGA-BQ-5894	KIRP CIMP	Type 2 Papillary RCC	84	Alive	MALE	Stage IV	T3b	47	0.36	2.8	1	1	1	1	2	1	1	KIRP	0.160454	-0.025		6.19855	0.501096	0.161622												Frame_Shift_Del					[Not Available]	HISPANIC OR LATINO	WITH TUMOR	2010	M1	M0	N1
726	TCGA-F9-A8NY	KIRP CIMP	Type 2 Papillary RCC	36	Alive	FEMALE	Stage IV	T4	59			1	1	1	1	4	6	1	KIRP	0.824691	-0.01		5.79723	0.413875	0.438463																	ASIAN	NOT HISPANIC OR LATINO	TUMOR FREE	2013	M1	M1	N1
727	TCGA-BQ-5893	KIRP CIMP	Type 2 Papillary RCC	241	Dead	MALE	Stage IV	T3a	73	0.79	2.24	1	1	1	1	4	6	1	KIRP	0.635758	0.007		5.34276	0.647623	0.563028									Missense_Mutation								WHITE	NOT HISPANIC OR LATINO	WITH TUMOR	2010	M1	M1	N1
728	TCGA-G7-6793	KIRP CIMP	Type 2 Papillary RCC	336	Dead	FEMALE	Stage IV	T3a	325	0.62	1.87	1	1	1	1	4	6	1	KIRP	0.526425	-0.572		9.30269	0.493429	0.457802																	WHITE	NOT HISPANIC OR LATINO	WITH TUMOR	2007	MX	M0	N2
729	TCGA-B9-4117	PRCC Unc	Unclassified Papillary RCC	14	Alive	FEMALE	[Not Available]	T2	75	0.53	5.22	1	1	1	1	3	2	2	KIRP	0.137079	-0.025		6.95054	0.0791961	0.0226682																	BLACK OR AFRICAN AMERICAN	NOT HISPANIC OR LATINO	TUMOR FREE	2009	[Not Available]	M0	NX
730	TCGA-A4-7286	PRCC Unc	Unclassified Papillary RCC	554	Alive	MALE	[Not Available]	T3a	54	0.6	2.74	1	1	1	1	6	2	2	KIRP	0.0850126	-0.426		6.69884	0.161836	0.0280664																	WHITE	NOT HISPANIC OR LATINO	TUMOR FREE	2011	[Not Available]	M0	NX
731	TCGA-5P-A9KE	PRCC Unc	Unclassified Papillary RCC	824	Alive	MALE	[Not Available]	T1b	119			1	1	1	1	6	2	2	KIRP	0.0653957	-0.008		7.28901	0.108923	0.0185276													Frame_Shift_Ins				WHITE	NOT HISPANIC OR LATINO	TUMOR FREE	2011	M0	M0	NX
732	TCGA-B3-3926	PRCC Unc	Unclassified Papillary RCC	883	Alive	FEMALE	Stage I	T1	36	0.91	1.56	1	1	1	1	6	6	3	KIRP	0.0896299	-0.826		6.63042	0.0856484	0.214779																	WHITE	NOT HISPANIC OR LATINO	TUMOR FREE	2010	M0	[Not Available]	NX
733	TCGA-B3-4103	PRCC Unc	Unclassified Papillary RCC	930	Alive	MALE	Stage I	T1a	121	0.76	2.27	1	1	1	1	3	6	2	KIRP	0.0650187	-0.012		5.83673	0.132676	0.029691																	WHITE	NOT HISPANIC OR LATINO	TUMOR FREE	2010	M0	[Not Available]	NX
734	TCGA-BQ-5888	PRCC Unc	Unclassified Papillary RCC	403	Alive	FEMALE	Stage I	T1a	32	0.41	1.9	1	1	1	1	3	6	3	KIRP	0.0642834	-0.389		8.79102	0.274996	0.0210659																	WHITE	[Not Available]	TUMOR FREE	2009	M0	M0	N0
735	TCGA-EV-5902	PRCC Unc	Unclassified Papillary RCC	578	Alive	MALE	Stage I	T1	117	1	2.07	1	1	1	1	6	6	2	KIRP	0.203706	-0.018		8.74574	0.14485	0.0158279												Frame_Shift_Del					WHITE	[Not Available]	TUMOR FREE	2010	M0	M0	NX
736	TCGA-DZ-6132	PRCC Unc	Unclassified Papillary RCC	2460	Alive	MALE	Stage I	T1a	498	0.41	2.1	1	1	1	1	3	6	3	KIRP	0.0665021	0.001		7.74557	0.123277	0.0272759										Missense_Mutation							[Not Available]	[Not Available]	TUMOR FREE	2003	MX	[Not Available]	NX
737	TCGA-DZ-6134	PRCC Unc	Unclassified Papillary RCC	1856	Alive	MALE	Stage I	T1a	68	0.45	2.15	1	1	1	1	3	2	2	KIRP	0.0750753	-0.001		4.83967	0.192625	0.0380123									Missense_Mutation								WHITE	[Not Available]	TUMOR FREE	2005	MX	[Not Available]	NX
738	TCGA-DZ-6135	PRCC Unc	Unclassified Papillary RCC	2269	Alive	MALE	Stage I	T1a	113	0.84	2.03	1	1	1	1	6	6	2	KIRP	0.0799621	0.001		8.2242	0.213933	0.0593101				Missense_Mutation						Missense_Mutation							[Not Available]	[Not Available]	TUMOR FREE	2006	MX	[Not Available]	NX
739	TCGA-A4-8517	PRCC Unc	Unclassified Papillary RCC	597	Alive	MALE	Stage I	T1a	113	0.83	2.14	1	1	1	1	3	2	2	KIRP	0.0662982	-0.015		5.64044	0.168692	0.02371																	WHITE	NOT HISPANIC OR LATINO	TUMOR FREE	2012	MX	M0	NX
740	TCGA-B3-8121	PRCC Unc	Unclassified Papillary RCC	379	Alive	FEMALE	Stage I	T1	46	0.4	2.11	1	1	1	1	3	6	2	KIRP	0.0821814	-0.007		8.58101	0.107343	0.0254619																	BLACK OR AFRICAN AMERICAN	NOT HISPANIC OR LATINO	TUMOR FREE	2011	MX	[Not Available]	NX
741	TCGA-GL-A4EM	PRCC Unc	Unclassified Papillary RCC	32	Alive	MALE	Stage I	T1b	90	1	1.95	1	1	1	1	3	2	2	KIRP	0.105953	-0.004		8.90129	0.132042	0.0256663																Frame_Shift_Del	WHITE	NOT HISPANIC OR LATINO	TUMOR FREE	2011	MX	MX	NX
742	TCGA-MH-A55W	PRCC Unc	Unclassified Papillary RCC	1043	Alive	MALE	Stage I	T1b	112			1	1	1	1	6	6	2	KIRP	0.0721119	-0.004		8.99131	0.153183	0.0373988																	BLACK OR AFRICAN AMERICAN	NOT HISPANIC OR LATINO	TUMOR FREE	2011	MX	MX	NX
743	TCGA-B9-A5W9	PRCC Unc	Unclassified Papillary RCC	5	Alive	MALE	Stage I	T1b	75	0.88	2.34	1	1	1	1	6	6	1	KIRP	0.164458	-0.019		8.99298	0.372042	0.369536																	WHITE	NOT HISPANIC OR LATINO	TUMOR FREE	2012	MX	M0	NX
744	TCGA-B1-A657	PRCC Unc	Unclassified Papillary RCC	641	Alive	MALE	Stage I	T1b	112	1	2.18	1	1	1	1	3	6	2	KIRP	0.066622	0.004		5.56491	0.115727	0.0235241						Frame_Shift_Del											WHITE	NOT HISPANIC OR LATINO	TUMOR FREE	2012	M0	M0	N0
745	TCGA-2Z-A9JJ	PRCC Unc	Unclassified Papillary RCC	1213	Alive	FEMALE	Stage I	T1a	23			1	1	1	1	4	6	2	KIRP	0.0834239	-0.512		7.6789	0.0693739	0.0162225																	WHITE	NOT HISPANIC OR LATINO	TUMOR FREE	2011	M0	M0	NX
746	TCGA-SX-A7SL	PRCC Unc	Unclassified Papillary RCC	823	Alive	MALE	Stage I	T1a	131			1	1	1	1	6	6	2	KIRP	0.0839747	-0.033		6.29239	0.241873	0.0252594												Frame_Shift_Del					[Not Evaluated]	[Not Evaluated]	TUMOR FREE	2012	M0	M0	NX
747	TCGA-SX-A7SO	PRCC Unc	Unclassified Papillary RCC	1257	Alive	MALE	Stage I	T1b	61			1	1	1	1	3	2	2	KIRP	0.181167	0.006		7.16036	0.0983514	0.0280847																	WHITE	NOT HISPANIC OR LATINO	TUMOR FREE	2011	M0	M0	NX
748	TCGA-WN-AB4C	PRCC Unc	Unclassified Papillary RCC	1188	Alive	FEMALE	Stage I	T1a	134			1	1	1	1	6	2	3	KIRP	0.0697523	0.002		5.78785	0.113259	0.0209323											Nonsense_Mutation						WHITE	NOT HISPANIC OR LATINO	TUMOR FREE	2011	MX	MX	NX
749	TCGA-Y8-A8S1	PRCC Unc	Unclassified Papillary RCC	404	Alive	MALE	Stage I	T1a	76			1	1	1	1	4	2	2	KIRP	0.152519	0.01		9.79917	0.0656502	0.0379905																	WHITE	NOT HISPANIC OR LATINO	TUMOR FREE	2013	MX	MX	NX
750	TCGA-DZ-6133	PRCC Unc	Unclassified Papillary RCC	1557	Dead	FEMALE	Stage I	T1a	822	0.93	2.44	1	1	1	1	6	6	2	KIRP	0.0859222	0		8.62164	0.0948746	0.0215361																	WHITE	[Not Available]	TUMOR FREE	2004	MX	[Not Available]	NX
751	TCGA-B3-3925	PRCC Unc	Unclassified Papillary RCC	1029	Alive	MALE	Stage III	T3a	138	0.69	2.1	1	1	1	1	3	6	2	KIRP	0.0978089	0		6.06579	0.112322	0.0271327																	WHITE	NOT HISPANIC OR LATINO	TUMOR FREE	2010	M0	[Not Available]	NX
752	TCGA-BQ-5885	PRCC Unc	Unclassified Papillary RCC	921	Alive	MALE	Stage III	T3	147	0.74	1.96	1	1	1	1	3	2	2	KIRP	0.157087	0.003		11.6086	0.255403	0.0193533											Frame_Shift_Del						WHITE	NOT HISPANIC OR LATINO	TUMOR FREE	2008	M0	M0	N0
753	TCGA-BQ-5886	PRCC Unc	Unclassified Papillary RCC	792	Alive	MALE	Stage III	T3a	89	0.66	2.12	1	1	1	1	6	2	2	KIRP	0.0994208	-0.005		9.63868	0.376447	0.0193774													Nonsense_Mutation				WHITE	[Not Available]	TUMOR FREE	2009	M0	M0	NX
754	TCGA-DZ-6131	PRCC Unc	Unclassified Papillary RCC	2429	Alive	MALE	Stage III	T3a	236	0.77	2	1	1	1	1	3	2	1	KIRP	0.159326	-1.293		6.81874	0.121502	0.132122																	WHITE	[Not Available]	TUMOR FREE	2003	MX	[Not Available]	N0
755	TCGA-A4-8310	PRCC Unc	Unclassified Papillary RCC	780	Alive	MALE	Stage III	T3a	92	0.83	2.12	1	1	1	1	6	6	2	KIRP	0.0825109	-0.027		4.51247	0.161054	0.0214169																	WHITE	NOT HISPANIC OR LATINO	TUMOR FREE	2012	MX	M0	NX
756	TCGA-IA-A40U	PRCC Unc	Unclassified Papillary RCC	511	Alive	MALE	Stage III	T3b	65	0.76	2.15	1	1	1	1	3	6	2	KIRP	0.0849365	0		9.36701	0.168915	0.0195781										Missense_Mutation							WHITE	NOT HISPANIC OR LATINO	TUMOR FREE	2011	MX	MX	N0
757	TCGA-IA-A40Y	PRCC Unc	Unclassified Papillary RCC	62	Alive	FEMALE	Stage III	T3a	101	0.78	3.1	1	1	1	1	6	6	1	KIRP	0.782361	-1.293		4.51249	0.061182	0.021622																	WHITE	NOT HISPANIC OR LATINO	TUMOR FREE	2011	MX	MX	N1
758	TCGA-A4-A7UZ	PRCC Unc	Unclassified Papillary RCC	0	Alive	MALE	Stage III	T3a	98			1	1	1	1	3	6	2	KIRP	0.297358	-0.348		9.99716	0.324508	0.296996																	WHITE	NOT HISPANIC OR LATINO	[Unknown]	2013	MX	M0	N1
759	TCGA-Y8-A896	PRCC Unc	Unclassified Papillary RCC	567	Alive	MALE	Stage III	T3a	144			1	1	1	1	3	6	3	KIRP	0.0768676	-0.565		7.1018	0.0720034	0.02258												Frame_Shift_Ins					WHITE	NOT HISPANIC OR LATINO	TUMOR FREE	2013	MX	MX	NX
760	TCGA-UZ-A9PN	PRCC Unc	Unclassified Papillary RCC	1136	Dead	MALE	Stage III	T3	93			1	1	1	1	3	6	2	KIRP	0.433241	0.019		7.21699	0.0838035	0.0254894																	WHITE	NOT HISPANIC OR LATINO	[Unknown]	[Not Available]	MX	M0	NX
761	TCGA-BQ-5877	PRCC Unc	Unclassified Papillary RCC	270	Dead	MALE	Stage IV	T3a	99	0.72	1.89	1	1	1	1	3	6	1	KIRP	0.173889	-1.131		6.53678	0.056281	0.144126			Frame_Shift_Del		Missense_Mutation						Frame_Shift_Del	Nonsense_Mutation					BLACK OR AFRICAN AMERICAN	[Not Available]	WITH TUMOR	2004	M1	M1	N1
762	TCGA-BQ-5889	PRCC Unc	Unclassified Papillary RCC	329	Dead	MALE	Stage IV	T3b	81	n/a	n/a	1	1	1	1	2	1	3	KIRP	0.100417	-0.15		6.79767	0.123442	0.0257618																	WHITE	NOT HISPANIC OR LATINO	WITH TUMOR	2009	M1	M0	N1
763	TCGA-KM-8476	ChRCC		3745	Alive	MALE	Stage I	T1	40	0.88	1.58	1	1	1	1	5	5	3	KICH	0.104989	0.006		8.03603	0.0591396	0.0209918														Missense_Mutation			WHITE	NOT HISPANIC OR LATINO	TUMOR FREE	2002	MX	MX	NX
764	TCGA-KO-8406	ChRCC		3145	Alive	FEMALE	Stage I	T1	20	0.92	1.64	1	1	1	1	5	5	3	KICH	0.115719	0.008		7.55459	0.0454503	0.019812																	WHITE	NOT HISPANIC OR LATINO	TUMOR FREE	2005	M0	M0	N0
765	TCGA-KO-8413	ChRCC		3038	Alive	MALE	Stage I	T1	20	0.81	1.4	1	1	1	1	4	5	3	KICH	0.0773669	-0.035		7.28086	0.0727	0.0161423								Nonsense_Mutation									WHITE	HISPANIC OR LATINO	TUMOR FREE	2006	M0	M0	N0
766	TCGA-KO-8415	ChRCC		2939	Alive	FEMALE	Stage I	T1	32	0.88	1.55	1	1	1	1	5	5	3	KICH	0.075499	-0.776		8.36843	0.0622441	0.0279443						Frame_Shift_Del											WHITE	HISPANIC OR LATINO	TUMOR FREE	2007	M0	M0	N0
767	TCGA-KO-8417	ChRCC		2815	Alive	FEMALE	Stage I	T1	23	0.93	1.6	1	1	1	1	5	5	3	KICH	0.0647601	0.022		6.5815	0.760445	0.0836945																	WHITE	NOT HISPANIC OR LATINO	TUMOR FREE	2007	M0	M0	N0
768	TCGA-KM-8477	ChRCC		1553	Alive	MALE	Stage I	T1a	32	n/a	n/a	1	1	1	1	5	5	3	KICH	0.0845736	0		6.38693	0.10739	0.02808																	WHITE	NOT HISPANIC OR LATINO	TUMOR FREE	2005	MX	MX	NX
769	TCGA-KN-8422	ChRCC		775	Alive	FEMALE	Stage I	T1a	23	0.83	2	1	1	1	1	5	5	3	KICH	0.0710919	-0.005		7.68748	0.0502837	0.0210821																	WHITE	[Not Evaluated]	TUMOR FREE	2005	[Not Available]	M0	N0
770	TCGA-KN-8437	ChRCC		3068	Alive	FEMALE	Stage I	T1a	11	n/a	n/a	1	1	1	1	5	5	3	KICH	0.0641141	0.004		4.20138	0.0858855	0.0230912							Missense_Mutation										WHITE	NOT HISPANIC OR LATINO	TUMOR FREE	2006	[Not Available]	M0	NX
771	TCGA-KO-8403	ChRCC		3208	Alive	MALE	Stage I	T1a	32	0.76	1.64	1	1	1	1	5	5	3	KICH	0.513485	0.016		9.13513	0.0708344	0.0199771								Missense_Mutation x2									WHITE	NOT HISPANIC OR LATINO	TUMOR FREE	2005	[Not Available]	M0	NX
772	TCGA-KM-8639	ChRCC		953	Alive	MALE	Stage I	T1a	31	0.62	2.05	1	1	1	1	5	5	3	KICH	0.214079	-0.01		4.72043	0.262933	0.0328237																	WHITE	NOT HISPANIC OR LATINO	TUMOR FREE	2005	MX	MX	NX
773	TCGA-AK-3440	ChRCC		2865	Alive	MALE	Stage I	T1a	29	0.95	1.56	1	1	1	1	5	5	3	KIRC	0.0545581	0.306		8.53548	0.0560794	0.0305027								Splice_Site									WHITE	NOT HISPANIC OR LATINO	TUMOR FREE	2005	M0	[Not Available]	NX	G3
774	TCGA-AS-3777	ChRCC		1238	Alive	MALE	Stage I	T1a	31	0.78	1.58	1	1	1	1	4	5	3	KIRC	0.670161	-0.689		9.91727	0.0748384	0.0247255																	WHITE	NOT HISPANIC OR LATINO	TUMOR FREE	2009	M0	[Not Available]	NX	[Not Available]
775	TCGA-BP-4994	ChRCC		1308	Alive	MALE	Stage I	T1a	33	0.71	1.51	1	1	1	1	4	5	3	KIRC	0.11557	-0.301		8.30247	0.0639577	0.0239682																	WHITE	[Not Available]	TUMOR FREE	2007	M0	[Not Available]	NX	G3
776	TCGA-KL-8327	ChRCC		4169	Alive	FEMALE	Stage I	T1b	30	0.84	3.04	1	1	1	1	5	5	3	KICH	0.090353	0.516		5.23814	0.05086	0.0211499																	WHITE	[Not Evaluated]	TUMOR FREE	2001	M0	[Not Available]	N0
777	TCGA-KL-8329	ChRCC		2752	Alive	FEMALE	Stage I	T1b	41	0.82	1.62	1	1	1	1	5	5	3	KICH	0.210889	0.009		7.6875	0.0944595	0.0231387						Missense_Mutation		Nonsense_Mutation/Missense_Mutation									ASIAN	[Not Evaluated]	TUMOR FREE	2003	M0	[Not Available]	N0
778	TCGA-KL-8332	ChRCC		2582	Alive	MALE	Stage I	T1b	28	0.76	1.53	1	1	1	1	5	5	3	KICH	0.0936657	-0.665		6.67207	0.0916213	0.027893																	WHITE	[Not Evaluated]	TUMOR FREE	2004	M0	[Not Available]	N0
779	TCGA-KM-8439	ChRCC		708	Alive	MALE	Stage I	T1b	16	n/a	n/a	1	1	1	1	5	5	3	KICH	0.0863509	0		3.68866	0.134831	0.0206261																	WHITE	NOT HISPANIC OR LATINO	WITH TUMOR	2011	MX	MX	NX
780	TCGA-KM-8441	ChRCC		876	Alive	FEMALE	Stage I	T1b	26	n/a	n/a	1	1	1	1	4	5	3	KICH	0.0971551	0.003		5.60495	0.0909605	0.0239915							Missense_Mutation										WHITE	NOT HISPANIC OR LATINO	TUMOR FREE	2011	MX	MX	NX
781	TCGA-KN-8423	ChRCC		788	Alive	MALE	Stage I	T1b	24	0.86	1.42	1	1	1	1	5	5	3	KICH	0.0920543	-0.055		8.79336	0.0849589	0.0226688								Missense_Mutation									WHITE	NOT HISPANIC OR LATINO	TUMOR FREE	2005	[Not Available]	M0	N0
782	TCGA-KN-8424	ChRCC		1983	Alive	FEMALE	Stage I	T1b	43	0.85	1.67	1	1	1	1	5	5	3	KICH	0.0484692	-0.016		7.765	0.0612154	0.0383354								Missense_Mutation x2									WHITE	[Not Evaluated]	TUMOR FREE	2005	[Not Available]	M0	N0
783	TCGA-KN-8425	ChRCC		3179	Alive	MALE	Stage I	T1b	20	0.66	2.87	1	1	1	1	5	5	3	KICH	0.0705216	0.008		10.4694	0.0766911	0.0233872																	WHITE	[Not Evaluated]	TUMOR FREE	2005	[Not Available]	M0	N0
784	TCGA-KO-8410	ChRCC		3136	Alive	FEMALE	Stage I	T1b	26	0.77	1.45	1	1	1	1	5	5	3	KICH	0.123925	-0.033		4.42239	0.460552	0.0278974																	WHITE	NOT HISPANIC OR LATINO	TUMOR FREE	2004	M0	M0	N0
785	TCGA-KO-8411	ChRCC		3958	Alive	MALE	Stage I	T1b	27	0.91	1.62	1	1	1	1	5	5	3	KICH	0.0618902	0.009		5.43136	0.0575355	0.0234899																	WHITE	NOT HISPANIC OR LATINO	TUMOR FREE	2004	M0	M0	NX
786	TCGA-A3-3374	ChRCC		1314	Alive	FEMALE	Stage I	T1b	25	0.64	3.14	1	1	1	1	5	5	3	KIRC	0.0488969	0.429		7.35991	0.0732044	0.0363816																	BLACK OR AFRICAN AMERICAN	NOT HISPANIC OR LATINO	[Not Available]	2005	M0	[Not Available]	N0	G2
787	TCGA-AK-3465	ChRCC		369	Alive	FEMALE	Stage I	T1b	37	0.88	1.62	1	1	1	1	4	5	3	KIRC	0.0386112	0.013		5.38363	0.0322611	0.016688																	BLACK OR AFRICAN AMERICAN	NOT HISPANIC OR LATINO	TUMOR FREE	2008	M0	[Not Available]	NX	GX
788	TCGA-B0-5117	ChRCC		1608	Alive	MALE	Stage I	T1b	24	0.8	1.68	1	1	1	1	5	5	3	KIRC	0.411415	0.001		7.54653	0.0517686	0.0186175								Missense_Mutation									WHITE	NOT HISPANIC OR LATINO	TUMOR FREE	2010	M0	[Not Available]	NX	G2
789	TCGA-B0-5083	ChRCC		1045	Dead	MALE	Stage I	T1a	32			1	0	1	1	4	5	3	KIRC	0.0990334	n/a		7.34358	0.128005	0.0217543																	WHITE	NOT HISPANIC OR LATINO	WITH TUMOR	2005	M0	[Not Available]	N0	G3
790	TCGA-KN-8430	ChRCC		[Not Available]	Dead	MALE	Stage I	T1b	n/a	0.85	1.48	0	1	1	0	5	n/a	n/a	KICH	n/a	-0.416		8.60422	n/a	n/a	n/a	n/a	n/a	n/a	n/a	n/a	n/a	n/a	n/a	n/a	n/a	n/a	n/a	n/a	n/a	n/a	WHITE	NOT HISPANIC OR LATINO	WITH TUMOR	2007	[Not Available]	M0	N0
791	TCGA-KL-8324	ChRCC		4676	Alive	FEMALE	Stage II	T2	41	0.92	1.5	1	1	1	1	5	5	3	KICH	0.127596	-0.488		4.96487	0.113149	0.0202908								Missense_Mutation x2									WHITE	[Not Evaluated]	TUMOR FREE	2000	M0	[Not Available]	NX
792	TCGA-KL-8331	ChRCC		3010	Alive	FEMALE	Stage II	T2	37	0.94	1.55	1	1	1	1	5	5	3	KICH	0.129385	0.113		7.00292	0.0557339	0.018688																	WHITE	[Not Evaluated]	TUMOR FREE	2004	M0	[Not Available]	N0
793	TCGA-KL-8333	ChRCC		2991	Alive	MALE	Stage II	T2	25	0.41	1.76	1	1	1	1	4	5	3	KICH	0.103656	0.008		6.14613	0.142005	0.045781																	WHITE	[Not Evaluated]	TUMOR FREE	2005	M0	[Not Available]	N0
794	TCGA-KL-8337	ChRCC		1364	Alive	MALE	Stage II	T2	25	0.92	1.63	1	1	1	1	5	5	3	KICH	0.0670432	0.005		8.41245	0.0568643	0.0200716								Splice_Site									BLACK OR AFRICAN AMERICAN	[Not Evaluated]	TUMOR FREE	2006	M0	[Not Available]	N0
795	TCGA-KL-8340	ChRCC		2024	Alive	MALE	Stage II	T2	21	0.81	1.64	1	1	1	1	5	5	3	KICH	0.0659019	0		7.01618	0.0623076	0.0232785																	WHITE	[Not Evaluated]	TUMOR FREE	2006	M0	[Not Available]	N0
796	TCGA-KM-8438	ChRCC		4622	Alive	FEMALE	Stage II	T2	30	0.72	3.12	1	1	1	1	5	5	3	KICH	0.159362	0.404		8.24995	0.0580581	0.0226686			Nonsense_Mutation														WHITE	NOT HISPANIC OR LATINO	WITH TUMOR	2000	MX	MX	N0
797	TCGA-KM-8442	ChRCC		1437	Alive	MALE	Stage II	T2	31	0.94	1.58	1	1	1	1	5	5	3	KICH	0.0823308	0.013		8.15856	0.0530825	0.0184903																	[Unknown]	HISPANIC OR LATINO	WITH TUMOR	2009	MX	MX	NX
798	TCGA-KM-8443	ChRCC		1520	Alive	MALE	Stage II	T2	43	0.89	3.09	1	1	1	1	5	5	3	KICH	0.0870091	0.509		5.49262	0.0274619	0.0243383																	WHITE	NOT HISPANIC OR LATINO	TUMOR FREE	2009	MX	MX	N0
799	TCGA-KN-8418	ChRCC		3935	Alive	FEMALE	Stage II	T2	29	0.93	1.65	1	1	1	1	5	5	3	KICH	0.124203	0.02		8.513	0.091678	0.084207								Missense_Mutation									WHITE	[Not Evaluated]	TUMOR FREE	2002	[Not Available]	M0	N0
800	TCGA-KN-8419	ChRCC		714	Alive	MALE	Stage II	T2	28	0.72	2.58	1	1	1	1	5	5	3	KICH	0.0822378	-0.033		9.80653	0.0672554	0.020608																	BLACK OR AFRICAN AMERICAN	NOT HISPANIC OR LATINO	TUMOR FREE	2004	[Not Available]	M0	N0
801	TCGA-KN-8421	ChRCC		2674	Alive	FEMALE	Stage II	T2	31	0.95	1.67	1	1	1	1	5	5	3	KICH	0.0995767	0.022		5.96495	0.0682908	0.0254009																	WHITE	NOT HISPANIC OR LATINO	TUMOR FREE	2004	[Not Available]	M0	N0
802	TCGA-KN-8431	ChRCC		588	Alive	FEMALE	Stage II	T2	23	0.85	1.63	1	1	1	1	5	5	3	KICH	0.0956679	0.02		8.13819	0.0977603	0.023272																	[Not Evaluated]	[Not Evaluated]	TUMOR FREE	2007	[Not Available]	MX	NX
803	TCGA-KN-8434	ChRCC		1797	Alive	FEMALE	Stage II	T2	34	0.81	1.64	1	1	1	1	5	5	3	KICH	0.0925564	0.059		10.5499	0.0667924	0.0271594								Missense_Mutation									WHITE	NOT HISPANIC OR LATINO	TUMOR FREE	2009	[Not Available]	M0	NX
804	TCGA-KN-8435	ChRCC		3498	Alive	MALE	Stage II	T2	32	0.95	1.63	1	1	1	1	5	5	1	KICH	0.161597	0.017		5.7711	0.0497978	0.237011																	WHITE	NOT HISPANIC OR LATINO	TUMOR FREE	2004	[Not Available]	MX	NX
805	TCGA-KN-8436	ChRCC		1288	Alive	MALE	Stage II	T2	28	0.97	1.51	1	1	1	1	5	5	3	KICH	0.123128	-0.53		7.60941	0.0957291	0.0219376								Missense_Mutation			Frame_Shift_Del						WHITE	NOT HISPANIC OR LATINO	TUMOR FREE	2009	[Not Available]	M0	NX
806	TCGA-KO-8407	ChRCC		2820	Alive	MALE	Stage II	T2	35	0.85	1.65	1	1	1	1	5	5	3	KICH	0.0644629	0.02		8.06803	0.0974497	0.0270223																	WHITE	NOT HISPANIC OR LATINO	TUMOR FREE	2005	M0	M0	N0
807	TCGA-KO-8414	ChRCC		3212	Alive	FEMALE	Stage II	T2	28	0.92	1.49	1	1	1	1	5	5	1	KICH	0.112715	1.082		9.20024	0.0881148	0.0329793								Missense_Mutation									WHITE	NOT HISPANIC OR LATINO	TUMOR FREE	2006	M0	M0	N0
808	TCGA-AK-3447	ChRCC		1217	Alive	MALE	Stage II	T2	n/a	0.87	1.78	0	1	1	1	5	5	3	KIRC	0.0661341	0.011		9.77133	0.0910808	0.0291843	n/a	n/a	n/a	n/a	n/a	n/a	n/a	n/a	n/a	n/a	n/a	n/a	n/a	n/a	n/a	n/a	WHITE	NOT HISPANIC OR LATINO	TUMOR FREE	2006	M0	[Not Available]	NX	G2
809	TCGA-B2-3923	ChRCC		992	Alive	MALE	Stage II	T2	35	0.79	1.68	1	1	1	1	5	5	3	KIRC	0.0733746	0.013		5.02813	0.0704768	0.0209025																	WHITE	NOT HISPANIC OR LATINO	TUMOR FREE	2010	M0	[Not Available]	NX	G2
810	TCGA-AK-3433	ChRCC		3409	Alive	FEMALE	Stage II	T2	n/a	0.92	1.5	0	1	1	1	5	5	3	KIRC	0.0631532	0.641		8.96864	0.0431391	0.0172083	n/a	n/a	n/a	n/a	n/a	n/a	n/a	n/a	n/a	n/a	n/a	n/a	n/a	n/a	n/a	n/a	WHITE	NOT HISPANIC OR LATINO	TUMOR FREE	2004	M0	[Not Available]	N0	GX
811	TCGA-KL-8328	ChRCC		3127	Alive	MALE	Stage II	T2b	32	0.94	1.57	1	1	1	1	5	5	3	KICH	0.100992	0.024		7.29596	0.0500599	0.046796																	WHITE	[Unknown]	TUMOR FREE	2003	M0	[Not Available]	N0
812	TCGA-KL-8330	ChRCC		3304	Alive	FEMALE	Stage II	T2b	32	0.96	1.56	1	1	1	1	5	5	3	KICH	0.0948571	0.024		7.5245	0.0547046	0.0255273																	BLACK OR AFRICAN AMERICAN	NOT HISPANIC OR LATINO	TUMOR FREE	2003	M0	[Not Available]	N0
813	TCGA-KL-8342	ChRCC		2248	Alive	FEMALE	Stage II	T2b	27	0.86	1.68	1	1	1	1	5	5	3	KICH	0.0595432	0.008		7.20895	0.0809835	0.0204464																	WHITE	[Not Evaluated]	TUMOR FREE	2006	M0	[Not Available]	N0
814	TCGA-KL-8346	ChRCC		1897	Alive	MALE	Stage II	T2b	27	0.99	1.49	1	1	1	1	5	5	3	KICH	0.115296	-0.116		7.3934	0.140475	0.160336																	WHITE	[Not Evaluated]	TUMOR FREE	2008	M0	[Not Available]	N0
815	TCGA-KN-8432	ChRCC		76	Alive	FEMALE	Stage II	T2b	89	0.89	1.55	1	1	1	1	5	5	3	KICH	0.078675	0.086		8.50928	0.0681474	0.026219	Missense_Mutation																WHITE	NOT HISPANIC OR LATINO	[Unknown]	2010	[Not Available]	MX	NX
816	TCGA-KO-8409	ChRCC		3180	Alive	MALE	Stage II	T2b	26	0.9	1.5	1	1	1	1	5	5	3	KICH	0.0588214	0.608		10.257	0.0553759	0.0918856																	WHITE	NOT HISPANIC OR LATINO	TUMOR FREE	2004	M0	M0	N0
817	TCGA-KL-8325	ChRCC		725	Dead	FEMALE	Stage II	T2	31	0.96	1.62	1	1	1	1	5	5	3	KICH	0.116744	-0.865		6.29371	0.043927	0.0187007																	WHITE	[Not Evaluated]	TUMOR FREE	2000	M0	[Not Available]	NX
818	TCGA-KN-8428	ChRCC		1590	Dead	MALE	Stage II	T2	1066	0.79	2.85	1	1	1	1	5	5	1	KICH	0.64673	0.752		11.4792	0.550046	0.292312								Nonsense_Mutation						Missense_Mutation			WHITE	NOT HISPANIC OR LATINO	WITH TUMOR	2006	[Not Available]	M0	N0
819	TCGA-KL-8326	ChRCC		3322	Alive	MALE	Stage III	T3a	38	0.82	1.95	1	1	1	1	5	5	3	KICH	0.117217	-0.024		6.89838	0.0788286	0.0259987																	WHITE	[Not Evaluated]	TUMOR FREE	2001	M0	[Not Available]	N0
820	TCGA-KL-8334	ChRCC		2949	Alive	FEMALE	Stage III	T3a	19	0.81	1.64	1	1	1	1	5	5	3	KICH	0.0977886	0.014		10.7234	0.0737881	0.0235392																	WHITE	[Not Evaluated]	TUMOR FREE	2005	M0	[Not Available]	N0
821	TCGA-KL-8335	ChRCC		2815	Alive	MALE	Stage III	T3a	67	0.89	1.61	1	1	1	1	5	5	1	KICH	0.550204	0.076		10.0306	0.0749961	0.0278451								Splice_Site									WHITE	[Not Evaluated]	TUMOR FREE	2005	M0	[Not Available]	N0
822	TCGA-KL-8338	ChRCC		2633	Alive	MALE	Stage III	T3a	32	0.82	1.65	1	1	1	1	5	5	1	KICH	0.132811	0.018		7.25127	0.100001	0.0740563								Missense_Mutation									WHITE	[Not Evaluated]	TUMOR FREE	2006	M0	[Not Available]	N0
823	TCGA-KL-8344	ChRCC		876	Alive	MALE	Stage III	T3a	30	0.74	1.87	1	1	1	1	4	5	3	KICH	0.100072	0.016		6.82411	0.0718643	0.0243594																	WHITE	[Not Evaluated]	TUMOR FREE	2007	M0	[Not Available]	N0
824	TCGA-KL-8345	ChRCC		1665	Alive	MALE	Stage III	T3a	37	0.89	1.63	1	1	1	1	5	5	3	KICH	0.0618452	0.006		5.96682	0.0750262	0.0189214				Missense_Mutation		Frame_Shift_Del											WHITE	[Not Evaluated]	TUMOR FREE	2008	M0	[Not Available]	N0
825	TCGA-KM-8440	ChRCC		1366	Alive	MALE	Stage III	T3a	25	0.91	1.65	1	1	1	1	5	5	3	KICH	0.0765443	0		5.17043	0.0594098	0.0299452																	BLACK OR AFRICAN AMERICAN	NOT HISPANIC OR LATINO	TUMOR FREE	2009	MX	MX	NX
826	TCGA-KN-8429	ChRCC		2650	Alive	FEMALE	Stage III	T3a	20	0.87	1.61	1	1	1	1	5	5	3	KICH	0.0708412	0.074		8.06347	0.0700472	0.0279282																	WHITE	[Unknown]	WITH TUMOR	2006	[Not Available]	M0	N0
827	TCGA-KN-8433	ChRCC		341	Alive	FEMALE	Stage III	T3a	27	0.71	1.33	1	1	1	1	5	5	3	KICH	0.160199	-0.046		10.619	0.0823803	0.025212								Splice_Site									WHITE	NOT HISPANIC OR LATINO	TUMOR FREE	2008	[Not Available]	MX	NX
828	TCGA-KO-8405	ChRCC		3056	Alive	MALE	Stage III	T3a	16	0.42	2.98	1	1	1	1	4	5	3	KICH	0.0522462	0.3		10.7068	0.0636486	0.0242149																	WHITE	HISPANIC OR LATINO	TUMOR FREE	2005	M0	M0	N0
829	TCGA-KO-8416	ChRCC		2752	Alive	MALE	Stage III	T3a	27	0.91	1.58	1	1	1	1	5	5	3	KICH	0.591469	0.004		6.42875	0.0794819	0.0260863								Nonsense_Mutation/Missense_Mutation									WHITE	NOT HISPANIC OR LATINO	TUMOR FREE	2007	M0	M0	N0
830	TCGA-KL-8343	ChRCC		2172	Dead	MALE	Stage III	T3	46	0.75	1.88	1	1	1	1	5	5	3	KICH	0.112276	-0.683		5.1484	0.0659831	0.0811492																	WHITE	NOT HISPANIC OR LATINO	WITH TUMOR	2007	M0	[Not Available]	N0
831	TCGA-KO-8408	ChRCC		507	Dead	MALE	Stage III	T3a	75	0.86	1.58	1	1	1	1	5	5	1	KICH	0.20066	0.073		7.28312	0.16026	0.143038						Nonsense_Mutation		Frame_Shift_Del									WHITE	NOT HISPANIC OR LATINO	TUMOR FREE	2004	[Not Available]	M0	N1
832	TCGA-B0-4696	ChRCC	Metabolically Divergent (MD-)ChRCC	866	Dead	MALE	Stage III	T3a	n/a	0.73	3.87	0	1	1	1	5	1	1	KIRC	0.586791	-0.237		12.1806	0.0492194	0.0622702	n/a	n/a	n/a	n/a	n/a	n/a	n/a	n/a	n/a	n/a	n/a	n/a	n/a	n/a	n/a	n/a	WHITE	NOT HISPANIC OR LATINO	WITH TUMOR	2001	M0	[Not Available]	N0	G3
833	TCGA-BP-4334	ChRCC		645	Dead	MALE	Stage III	T3a	n/a	0.86	1.62	0	1	1	1	5	5	3	KIRC	0.0578031	0		6.12633	0.148339	0.0244054	n/a	n/a	n/a	n/a	n/a	n/a	n/a	n/a	n/a	n/a	n/a	n/a	n/a	n/a	n/a	n/a	WHITE	[Not Available]	TUMOR FREE	2003	M0	[Not Available]	N0	G3
834	TCGA-KL-8323	ChRCC		1158	Dead	FEMALE	Stage III	T3b	45	0.92	1.69	1	1	1	1	5	5	1	KICH	0.170114	-0.001		8.88129	0.065816	0.0222135						Missense_Mutation											WHITE	[Not Evaluated]	WITH TUMOR	2000	M0	[Not Available]	NX
835	TCGA-B0-4821	ChRCC	Metabolically Divergent (MD-)ChRCC	1230	Dead	FEMALE	Stage III	T3b	92	0.61	2.2	1	1	1	1	2	1	1	KIRC	0.212747	-0.658		9.71406	0.296793	0.281838			Splice_Site						Missense_Mutation								ASIAN	NOT HISPANIC OR LATINO	WITH TUMOR	2002	M0	[Not Available]	N0	G3
836	TCGA-KN-8426	ChRCC		108	Alive	MALE	Stage IV	T3a	50	0.87	1.56	1	1	1	1	5	5	3	KICH	0.238173	-0.077		10.5949	0.0656724	0.0704821																	WHITE	[Not Evaluated]	WITH TUMOR	2006	M1	[Not Available]	NX
837	TCGA-KN-8427	ChRCC	Metabolically Divergent (MD-)ChRCC	30	Alive	MALE	Stage IV	T4	93	0.56	2.71	1	1	1	1	4	5	1	KICH	0.374406	-0.317		10.7531	0.0734012	0.314307																	WHITE	[Not Evaluated]	TUMOR FREE	2006	[Not Available]	M0	N1
838	TCGA-KL-8339	ChRCC		855	Dead	MALE	Stage IV	T3a	67	0.92	3.25	1	1	1	1	5	5	1	KICH	0.150023	-0.009		10.4703	0.0979075	0.68348								Missense_Mutation									WHITE	[Unknown]	WITH TUMOR	2006	M1	[Not Available]	N1
839	TCGA-KL-8336	ChRCC		920	Dead	FEMALE	Stage IV	T3b	34	0.85	1.54	1	1	1	1	5	5	1	KICH	0.117331	0.057		9.56047	0.0450675	0.424599						In_Frame_Del		Missense_Mutation									WHITE	[Not Evaluated]	WITH TUMOR	2006	M0	[Not Available]	N2
840	TCGA-KL-8341	ChRCC		754	Dead	MALE	Stage IV	T3b	58	0.96	1.64	1	1	1	1	5	5	1	KICH	0.102155	0.513		8.72564	0.0639998	0.0440727								Nonsense_Mutation									ASIAN	[Not Evaluated]	WITH TUMOR	2006	M0	[Not Available]	N2
841	TCGA-KO-8404	ChRCC	Metabolically Divergent (MD-)ChRCC	325	Dead	MALE	Stage IV	T4	66	0.71	1.95	1	1	1	1	4	1	1	KICH	0.254647	-1.293		10.2188	0.0566533	0.235057								Splice_Site									WHITE	NOT HISPANIC OR LATINO	WITH TUMOR	2005	[Not Available]	M0	NX
842	TCGA-B0-4688	ChRCC	Metabolically Divergent (MD-)ChRCC	101	Dead	MALE	Stage IV	T4	n/a	0.7	2.43	0	1	1	1	4	1	1	KIRC	0.776671	-0.127		11.0933	0.036004	0.0217562	n/a	n/a	n/a	n/a	n/a	n/a	n/a	n/a	n/a	n/a	n/a	n/a	n/a	n/a	n/a	n/a	WHITE	NOT HISPANIC OR LATINO	WITH TUMOR	2008	M1	[Not Available]	N0	G4
843	TCGA-B0-4699	ChRCC	Metabolically Divergent (MD-)ChRCC	110	Dead	MALE	Stage IV	T4	n/a	0.74	1.58	0	1	1	1	4	5	1	KIRC	0.765481	0.07		9.27072	0.393301	0.0296063	n/a	n/a	n/a	n/a	n/a	n/a	n/a	n/a	n/a	n/a	n/a	n/a	n/a	n/a	n/a	n/a	WHITE	NOT HISPANIC OR LATINO	TUMOR FREE	2004	M1	[Not Available]	N0	G4
																																									1,2,6,10,13,17
[truncated: 2 more columns]
