# Supplementary material for: The Cancer Genome Atlas Comprehensive Molecular Characterization of Renal Cell Carcinoma
Source: Cell Rep. Author manuscript; Available in PMC 2018 Aug 3. (PMC6075733; doi:10.1016/j.celrep.2018.03.075)
Supplement: 4 [file NIHMS958988-supplement-4.xlsx]

## Sheet: Table S3 Metabolic Genes
Metabolic Function	Gene Name	Entrez No.	Full Gene Name			bcr_patient_barcode	Glycolysis	Krebs Cycle	Complex I	Complex III	Complex IV - cytochrome C	Complex V	Fatty Acid Synthesis	Glycogen Metabolism	AMPK Complex	NADH->NADPH	Pyruvate Metabolism	Pyruvate Metabolism Activating	Pyruvate Metabolism Suppression	Ribose Sugar Metabolism	Serine Metabolism
AMPK Complex	PRKAA1	5562	protein kinase, AMP-activated, alpha 1 catalytic subunit			TCGA-A3-3331	-9.70025	-15.0518	-43.5779	-9.80219	-15.8313	-19.5234	-0.413462	-1.30264	2.37378	-0.0404018	3.29801	0.305715	2.9923	-4.59069	-2.81324
AMPK Complex	PRKAA2	5563	protein kinase, AMP-activated, alpha 2 catalytic subunit			TCGA-A3-3378	10.0394	-7.34662	-46.9631	-12.5437	-17.208	-21.6988	0.276265	4.89023	-0.892186	0.127991	3.72623	0.630825	3.0954	-3.34479	-2.79482
AMPK Complex	PRKAB1	5564	protein kinase, AMP-activated, beta 1 non-catalytic subunit			TCGA-A3-3380	-3.58573	-15.4323	-26.3321	-5.86459	-7.35601	-11.2163	-1.98047	-3.76999	1.78188	-0.84937	-0.322324	-2.83026	2.50794	-2.99046	-3.78783
AMPK Complex	PRKAB2	5565	protein kinase, AMP-activated, beta 2 non-catalytic subunit			TCGA-A3-3383	18.0379	-2.52862	23.1151	3.29245	6.15255	6.92638	-3.84406	-9.62811	-3.49073	-1.38717	-2.13645	-3.5971	1.46065	-0.18256	2.6581
AMPK Complex	PRKAG1	5571	protein kinase, AMP-activated, gamma 1 non-catalytic subunit			TCGA-AK-3425	10.5677	1.60311	-0.651053	-0.0933859	2.24989	0.287242	-0.329865	1.61625	0.727685	-0.722849	-1.42868	-1.96952	0.540838	2.56779	3.49411
AMPK Complex	PRKAG2	51422	protein kinase, AMP-activated, gamma 2 non-catalytic subunit			TCGA-CZ-4859	21.225	8.33789	-2.86225	-1.00405	0.559864	-3.18637	-0.503769	2.99311	2.46566	0.0517329	5.45477	0.298277	5.15649	-4.37211	1.89506
AMPK Complex	PRKAG3	53632	protein kinase, AMP-activated, gamma 3 non-catalytic subunit			TCGA-CZ-4866	20.1288	15.5716	9.5212	6.24981	2.69044	7.11898	0.466201	5.41554	3.42781	1.29375	4.00874	0.575311	3.43342	-4.49057	2.28754
Fatty Acid Synthesis	ACACA	31	acetyl-CoA carboxylase alpha			TCGA-B0-5699	12.5866	-7.77963	-18.411	-3.56663	-7.22979	-7.01013	-0.588303	0.0507123	2.59073	0.0932801	2.24188	0.0436979	2.19818	-5.16747	-0.16211
Fatty Acid Synthesis	ACACB	32	acetyl-CoA carboxylase beta			TCGA-B0-5705	-1.6942	3.06175	-10.6334	-4.40971	-6.10086	-7.1505	-0.422725	0.0810334	1.73327	0.616086	3.92202	1.06436	2.85766	-3.26686	-0.0510041
Fatty Acid Synthesis	ACLY	47	ATP citrate lyase			TCGA-CZ-5986	7.42122	-9.55557	-43.5002	-10.6427	-15.7694	-17.7874	-0.742743	4.25482	2.9413	0.254266	5.96758	2.08557	3.882	-5.7152	-4.43309
Fatty Acid Synthesis	FASN	2194	fatty acid synthase			TCGA-EU-5904	-3.18009	-11.5597	-24.7982	-7.32849	-9.82883	-13.375	-0.0159467	4.07249	-0.44054	-0.387752	2.79659	-0.278152	3.07474	-3.15597	-5.39833
Glycogen Metabolism	AGL	178	amylo-1, 6-glucosidase, 4-alpha-glucanotransferase			TCGA-EU-5905	-0.11368	-8.51781	-18.4523	-7.5806	-8.20213	-10.6497	1.04325	-1.03762	0.328893	0.0633518	1.86249	-0.547816	2.41031	-1.35792	-4.78425
Glycogen Metabolism	GBE1	2632	glucan (1,4-alpha-), branching enzyme 1			TCGA-A3-3322	2.89897	-12.4163	-38.5399	-7.74335	-12.4771	-14.8427	1.67226	-0.492041	3.70488	0.0579967	2.34155	0.0763862	2.26516	-4.78186	-3.99504
Glycogen Metabolism	GDE1	51573	glycerophosphodiester phosphodiesterase 1			TCGA-A3-3326	5.93537	-15.9845	-33.8726	-8.57942	-12.7135	-15.3101	-0.698801	0.366444	2.00604	-0.586271	1.04022	-0.479021	1.51924	-4.95867	-2.47934
Glycogen Metabolism	GSK3A	2931	glycogen synthase kinase 3 alpha			TCGA-A3-3359	6.50861	-8.88319	-34.1532	-7.21138	-13.4211	-15.7505	-0.895718	-0.562225	1.58349	-0.636605	3.58593	-0.212078	3.79801	-5.34239	-2.88254
Glycogen Metabolism	GSK3B	2932	glycogen synthase kinase 3 beta			TCGA-A3-3365	-12.8644	-15.0173	-31.5794	-7.24073	-11.9209	-13.1145	-3.17999	0.0778359	0.852676	-0.730736	0.264384	-0.779428	1.04381	-4.38579	-8.28618
Glycogen Metabolism	GYS1	2997	glycogen synthase 1 (muscle)			TCGA-AS-3778	11.8031	-7.49391	-22.2616	-5.24786	-6.84354	-10.7178	-0.0812496	1.92858	0.662312	-0.258684	0.351013	-1.89934	2.25035	-4.24482	0.350449
Glycogen Metabolism	GYS2	2998	glycogen synthase 2 (liver)			TCGA-A3-3362	13.6026	-2.50308	-17.5342	-4.23258	-6.95281	-7.80558	-0.407778	3.99472	1.42687	-0.495817	3.67879	1.3459	2.33289	-2.48554	1.39586
Glycogen Metabolism	PGM1	5236	phosphoglucomutase 1			TCGA-B2-4099	-3.19135	1.70484	14.0716	3.54338	5.49642	8.73705	-5.42429	-4.14165	1.54995	-0.505615	-1.86072	-1.12133	-0.73939	-3.20651	2.38576
Glycogen Metabolism	PGM2	55276	phosphoglucomutase 2			TCGA-B8-4148	-1.70743	-14.3833	-43.6209	-9.93755	-16.6543	-19.4481	0.151836	-4.30915	-0.963658	-0.449285	3.0803	0.45823	2.62207	-3.33192	-4.49366
Glycogen Metabolism	PGM2L1	283209	phosphoglucomutase 2-like 1			TCGA-B8-4154	9.90283	5.32997	15.6647	2.84077	6.99895	10.9729	-6.01993	-2.81075	5.64024	-0.730984	2.47202	-1.20471	3.67674	1.5747	1.58557
Glycogen Metabolism	PGM3	5238	phosphoglucomutase 3			TCGA-AK-3450	16.6959	15.5853	13.0326	2.44772	4.2249	4.15752	-0.578023	2.21183	0.0757438	-0.065785	3.75029	-1.30145	5.05174	-5.53238	-1.59007
Glycogen Metabolism	PGM5	5239	phosphoglucomutase 5			TCGA-AK-3460	-4.83613	-10.7976	-19.0794	-6.43121	-4.80853	-8.12414	0.124315	-1.22079	1.69903	-0.434917	0.187468	-1.42856	1.61603	-2.43929	-2.7753
Glycogen Metabolism	PGM5P2	595135	phosphoglucomutase 5 pseudogene 2			TCGA-AK-3461	-2.30687	-15.6735	-26.4902	-5.8433	-8.00781	-12.2893	0.486448	1.03556	1.55261	-0.709048	1.30742	-0.475656	1.78307	-5.26756	-5.31219
Glycogen Metabolism	PYGB	5834	phosphorylase, glycogen; brain			TCGA-BP-4349	0.109251	-16.2013	-16.2136	-7.55297	-5.0187	-7.72098	-1.02907	-1.10739	-1.03048	-1.31395	0.989459	-0.844644	1.8341	-1.08449	-4.32681
Glycogen Metabolism	PYGL	5836	phosphorylase, glycogen, liver			TCGA-BP-4758	-3.81001	-16.7246	4.44455	-4.01684	3.79575	2.32603	-2.73634	-5.92172	-1.62074	-1.35484	-1.71135	-2.25132	0.539964	-1.10629	-2.97482
Glycogen Metabolism	PYGM	5837	phosphorylase, glycogen, muscle			TCGA-BP-4759	3.24005	-5.26377	6.11666	-2.0457	3.70776	4.95797	-1.28	-1.94263	-1.68944	-0.843123	0.46429	-1.10149	1.56578	-2.61595	2.02629
Glycolysis	ALDOA	226	aldolase A, fructose-bisphosphate			TCGA-BP-4765	7.96999	-12.778	-27.1452	-6.2181	-8.80726	-11.4783	-0.96128	3.77709	2.8662	-0.77395	0.933533	-1.29722	2.23075	-4.96042	-3.94263
Glycolysis	ALDOB	229	aldolase B, fructose-bisphosphate			TCGA-BP-4766	4.54983	-5.53819	-28.4586	-6.85109	-10.7024	-12.8272	1.35462	3.00313	1.74368	-0.12312	3.25385	0.362421	2.89143	-2.89532	2.90177
Glycolysis	ALDOC	230	aldolase C, fructose-bisphosphate			TCGA-BP-4768	11.9702	-10.0531	-22.4489	-5.18898	-9.27927	-12.8072	3.09993	-0.00316745	3.52233	-0.13665	4.57854	1.33706	3.24148	-4.18568	1.8443
Glycolysis	ENO1	2023	enolase 1, (alpha)			TCGA-BP-4774	11.6414	-11.8639	-17.2654	-4.07369	-6.07169	-6.97474	-0.456047	-1.27164	-1.50338	-0.709157	1.31148	-0.292317	1.60379	-4.03177	-1.46531
Glycolysis	ENO2	2026	enolase 2 (gamma, neuronal)			TCGA-BP-4775	-7.22967	-8.11024	-30.9079	-7.70908	-11.7244	-16.0939	0.878976	-1.65052	-0.364662	0.197103	5.67165	1.32054	4.35111	-3.50572	-0.40037
Glycolysis	ENO3	2027	enolase 3 (beta, muscle)			TCGA-BP-4776	4.16791	-13.5108	10.2001	-1.57359	6.31917	2.81225	-3.41936	-5.05978	-3.31105	-1.32135	-1.30833	-2.63794	1.32961	-4.11924	-0.830046
Glycolysis	ENOPH1	58478	enolase-phosphatase 1			TCGA-BP-4777	12.163	4.05732	-2.79626	-0.609345	2.31508	-0.735649	-2.43095	2.11843	2.5857	-0.17338	0.830047	-0.63716	1.46721	0.573018	2.43969
Glycolysis	ENOSF1	55556	enolase superfamily member 1			TCGA-BP-4781	1.30991	-8.66932	-24.8231	-4.99463	-10.9723	-12.2292	0.984741	-0.793985	-0.59165	0.197851	2.83361	0.822659	2.01095	-2.90446	-0.530253
Glycolysis	GAPDH	2597	glyceraldehyde-3-phosphate dehydrogenase			TCGA-BP-4789	-6.02226	-14.5846	-30.3314	-7.72315	-8.35229	-12.7863	-0.565669	4.27172	2.24444	-0.24277	2.37728	1.33054	1.04674	-1.77308	-5.05762
Glycolysis	GPI	2821	glucose phosphate isomerase			TCGA-BP-4807	17.2135	-0.222133	-21.596	-4.93585	-6.37122	-8.36802	-1.3924	6.6601	3.46728	0.204685	2.24364	-0.170641	2.41428	-1.01485	0.858156
Glycolysis	HK1	3098	hexokinase 1			TCGA-CJ-4886	-1.23486	-8.27551	-24.1532	-6.59912	-8.37207	-11.177	-1.13671	0.86167	0.635113	-0.20404	2.03714	0.154536	1.88261	-1.68022	-2.02107
Glycolysis	HK2	3099	hexokinase 2			TCGA-CJ-4889	-3.22321	-9.71856	-36.4225	-9.24276	-13.4709	-15.8748	0.731411	2.05561	-1.79162	-0.365811	0.374839	-0.0483437	0.423183	1.45748	-1.01284
Glycolysis	HK3	3101	hexokinase 3 (white cell)			TCGA-A3-3385	12.8882	2.86182	-16.9897	-4.01809	-9.30359	-6.53059	1.55492	0.0594439	6.34496	0.613426	8.24484	2.11924	6.1256	-3.71022	-0.437262
Glycolysis	LDHA	3939	lactate dehydrogenase A			TCGA-B0-5110	-5.59937	-15.5387	-38.4572	-8.83772	-17.319	-17.8258	0.0471014	0.602275	1.34764	-0.434713	2.27187	0.632585	1.63928	-6.82143	-5.56606
Glycolysis	LDHB	3945	lactate dehydrogenase B			TCGA-B0-5120	-1.88174	-20.5764	-33.9604	-9.01894	-11.6538	-12.1182	-0.636428	1.09824	1.023	-0.875535	1.5916	-0.475707	2.06731	-6.0372	-5.23312
Glycolysis	LDHC	3948	lactate dehydrogenase C			TCGA-B8-5159	-8.88688	1.32858	-16.7172	-7.43166	-6.75562	-7.03791	-0.453389	0.517373	2.90526	0.687165	4.46262	0.464799	3.99782	-4.02789	-1.20897
Glycolysis	LDHD	197257	lactate dehydrogenase D			TCGA-B8-5165	2.8098	-6.69929	-31.7617	-6.64382	-9.76738	-11.1813	0.543136	6.14604	2.05976	-0.0458021	3.10084	1.32674	1.7741	-5.04748	0.713839
Glycolysis	PFKFB1	5207	6-phosphofructo-2-kinase/fructose-2,6-biphosphatase 1			TCGA-BP-4782	19.5381	-0.0148929	-16.3428	-4.81136	-8.27644	-6.18533	0.516006	7.76252	0.761797	-0.154174	1.29863	-0.295508	1.59414	1.01574	-0.964866
Glycolysis	PFKFB2	5208	6-phosphofructo-2-kinase/fructose-2,6-biphosphatase 2			TCGA-BP-4801	4.34987	-4.25955	-24.6541	-7.44492	-8.31252	-10.173	1.31102	3.39991	2.75926	-0.229727	2.14644	0.479461	1.66698	-1.3287	-1.82398
Glycolysis	PFKFB3	5209	6-phosphofructo-2-kinase/fructose-2,6-biphosphatase 3			TCGA-BP-4993	-1.98611	-12.9854	-20.9914	-7.64259	-5.99676	-8.99261	-1.97437	-0.181221	-0.162927	-1.05841	-1.06023	-2.21076	1.15053	-0.283217	-5.11139
Glycolysis	PFKFB4	5210	6-phosphofructo-2-kinase/fructose-2,6-biphosphatase 4			TCGA-BP-4961	-5.50864	-16.185	-37.9465	-9.09618	-11.7732	-17.7812	0.383029	1.62457	1.878	-0.521096	0.3849	-0.952053	1.33695	-4.03214	-4.20616
Glycolysis	PFKL	5211	phosphofructokinase, liver			TCGA-BP-4964	6.47772	-7.6741	-22.3472	-6.80319	-6.54159	-8.93232	-1.28983	2.96709	2.03105	-0.258974	2.95983	-0.500677	3.46051	-3.29931	-0.315996
Glycolysis	PFKM	5213	phosphofructokinase, muscle			TCGA-BP-4969	6.87487	4.31647	13.6696	-1.05689	1.7575	0.522052	-1.37525	-3.77369	1.9463	-0.658517	2.4216	0.0834413	2.33815	-4.18247	2.46638
Glycolysis	PFKP	5214	phosphofructokinase, platelet			TCGA-BP-4976	16.6279	1.35235	-13.8646	-2.85905	-6.53429	-7.54836	0.219853	6.65064	5.2754	0.645739	3.3936	-0.437072	3.83067	-5.61655	-0.913296
Glycolysis	PGAM1	5223	phosphoglycerate mutase 1 (brain)			TCGA-BP-4986	-5.11556	-19.1569	-36.4895	-10.6077	-10.5355	-20.9876	1.61139	-2.03899	1.00185	-0.328765	-0.442207	0.463079	-0.905287	-5.489	-5.39617
Glycolysis	PGAM2	5224	phosphoglycerate mutase 2 (muscle)			TCGA-BP-4991	-12.7458	-24.4588	-52.3152	-12.1065	-17.9014	-24.058	-0.204429	0.872301	0.632238	-0.585347	0.477519	0.00134029	0.476179	-6.24121	-3.86202
Glycolysis	PGAM4	441531	phosphoglycerate mutase family member 4			TCGA-BP-4998	-7.02461	-16.8053	-43.2843	-10.73	-15.3802	-19.2384	-0.796776	-0.77622	0.0853353	-0.564008	-1.71933	-0.974577	-0.744751	-2.31342	-4.73126
Glycolysis	PGAM5	192111	phosphoglycerate mutase family member 5			TCGA-BP-4999	-9.775	-19.7985	-41.918	-9.64723	-14.1896	-18.2457	-0.945314	1.78903	3.44268	-0.226647	4.89556	1.36836	3.52719	-4.6571	-7.64012
Glycolysis	PGK1	5230	phosphoglycerate kinase 1			TCGA-BP-5004	1.27496	-1.08698	-24.0914	-7.89672	-9.6178	-15.0876	1.19858	1.62061	3.74547	0.615917	5.20306	0.737809	4.46525	-5.08139	0.236708
Glycolysis	PGK2	5232	phosphoglycerate kinase 2			TCGA-BP-5006	9.49198	-3.93577	-9.04203	-2.73035	-3.35041	-3.1181	-1.45677	0.166599	0.688002	-0.486935	0.520878	-1.80744	2.32832	-2.08916	-0.224439
Glycolysis	PKLR	5313	pyruvate kinase, liver and RBC			TCGA-BP-5008	-1.84317	-17.8466	-36.8634	-8.02257	-9.84812	-15.1827	-0.387806	1.81255	0.242243	-0.326308	-0.689398	-0.421457	-0.267941	-2.30573	-3.19237
Glycolysis	PKM	5315	pyruvate kinase, muscle			TCGA-BP-5170	-8.38676	-6.22668	-0.71955	-3.43531	-2.24673	-0.218772	-3.71774	0.00435802	-0.660287	-0.994067	-0.577993	-1.70154	1.12355	-1.80179	-1.29112
Glycolysis	TPI1	7167	triosephosphate isomerase 1			TCGA-BP-5174	22.13	11.2461	20.8147	3.06064	3.62823	7.88856	-0.0695568	0.93037	-1.11117	-0.158372	0.11692	-2.42909	2.54601	-2.21706	2.9871
Krebs Cycle - Cyto	ACO1	48	aconitase 1, soluble			TCGA-BP-5175	30.3147	-7.27447	25.2375	-3.27212	6.48399	8.30588	-3.04928	1.22677	-3.06155	-0.949508	0.056334	-2.41319	2.46952	2.17138	1.31846
Krebs Cycle - Cyto	GOT1	2805	glutamic-oxaloacetic transaminase 1, soluble (aspartate aminotransferase 1)			TCGA-BP-5177	-0.610581	-9.28666	-2.51502	-4.85107	-2.63513	-1.4914	-1.41305	0.0825085	-2.43634	-0.917285	0.190752	-0.872919	1.06367	1.24135	-3.68042
Krebs Cycle - Cyto	IDH1	3417	isocitrate dehydrogenase 1 (NADP+), soluble			TCGA-BP-5180	12.5962	-2.27603	1.64159	-2.32361	0.742792	3.27515	-1.89186	-3.38283	-2.13378	-0.440221	3.48623	-1.21017	4.69641	-0.234842	3.62379
Krebs Cycle - Cyto	MDH1	4190	malate dehydrogenase 1, NAD (soluble)			TCGA-BP-5182	8.06465	-3.03449	-20.7579	-5.27974	-5.69404	-7.16763	0.142083	2.52741	-0.534388	-0.258419	2.56936	0.560244	2.00912	3.47941	-1.29458
Krebs Cycle - Cyto	ME1	4199	malic enzyme 1, NADP(+)-dependent, cytosolic			TCGA-BP-5184	9.38441	-5.77444	-18.0085	-5.15971	-8.13198	-5.70657	-1.60152	2.5504	-0.65515	-0.188617	3.62269	0.0254477	3.59724	-2.41026	2.34053
Krebs Cycle - Mito	ACO2	50	aconitase 2, mitochondrial			TCGA-BP-5185	2.11561	-2.1242	41.0618	3.00767	19.0665	16.124	-2.27546	-8.54791	-3.79072	-0.75871	-0.991571	-2.35766	1.36609	-0.429469	2.36534
Krebs Cycle - Mito	CS	1431	citrate synthase			TCGA-BP-5186	11.2854	-9.39987	-29.2558	-7.67376	-11.8484	-11.9133	-0.355556	3.63686	2.62316	-0.486969	3.04446	0.426452	2.61801	-5.2931	-1.60252
Krebs Cycle - Mito	FH	2271	fumarate hydratase			TCGA-BP-5187	-4.46555	-12.928	-34.0795	-9.94454	-11.1302	-15.6553	-1.68979	5.41578	3.53658	-0.454388	1.73998	-1.71301	3.45299	-0.829899	-2.81035
Krebs Cycle - Mito	GOT2	2806	glutamic-oxaloacetic transaminase 2, mitochondrial (aspartate aminotransferase 2)			TCGA-BP-5190	15.3912	2.88816	14.3254	-3.31477	1.93324	4.87395	-1.6848	0.77942	2.07927	-0.907986	4.48266	-0.661378	5.14403	-0.682623	2.57733
Krebs Cycle - Mito	IDH2	3418	isocitrate dehydrogenase 2 (NADP+), mitochondrial			TCGA-BP-5192	15.8702	-8.933	-14.888	-5.79661	-6.11103	-7.27175	-0.10179	5.12258	1.74549	-0.478181	4.59942	0.921235	3.67818	-6.0914	-3.36881
Krebs Cycle - Mito	MDH2	4191	malate dehydrogenase 2, NAD (mitochondrial)			TCGA-BP-5194	-1.12318	-12.8549	-27.1667	-8.95224	-8.34453	-11.6361	-1.79905	4.5919	2.77687	-0.220718	3.59043	0.0817414	3.50869	-3.93607	-0.746931
Krebs Cycle - Mito	ME2	4200	malic enzyme 2, NAD(+)-dependent, mitochondrial			TCGA-BP-5195	-3.95227	-9.24881	-25.2187	-7.47438	-7.84712	-9.85196	-0.984459	5.56179	-0.214318	-0.632936	2.5257	0.182605	2.3431	-3.45946	-3.44009
Krebs Cycle - Mito	ME3	10873	malic enzyme 3, NADP(+)-dependent, mitochondrial			TCGA-BP-5196	-1.66027	-22.807	-17.0869	-8.32376	-7.78768	-8.88023	-2.14697	0.63678	-5.65344	-1.36398	-2.92561	-1.31768	-1.60793	-0.895022	-7.32389
Krebs Cycle - Mito	OGDH	4967	oxoglutarate (alpha-ketoglutarate) dehydrogenase (lipoamide)			TCGA-CJ-4905	-3.17721	-15.2229	-33.4051	-8.32203	-10.2817	-14.5052	0.564666	4.67518	2.14493	-0.603434	2.79729	0.159087	2.6382	-0.234547	-4.47801
Krebs Cycle - Mito	PC	5091	pyruvate carboxylase			TCGA-CJ-4908	-6.35991	-22.8013	-43.0167	-11.8198	-14.8258	-20.3309	-1.10253	1.32168	-1.08106	-0.825377	1.2228	-0.115205	1.338	-4.65697	-3.70628
Krebs Cycle - Mito	SDHA	6389	succinate dehydrogenase complex, subunit A, flavoprotein (Fp)			TCGA-CZ-4853	13.7868	0.544631	-5.94279	-2.50438	-3.00887	-2.741	-0.421283	0.703348	3.27463	0.357115	4.78114	0.284732	4.49641	-3.58044	-0.423851
Krebs Cycle - Mito	SDHAF1	644096	succinate dehydrogenase complex assembly factor 1			TCGA-A3-3358	7.88615	0.455183	-7.66964	-1.2257	-0.708874	-0.421361	-1.92705	0.0715986	2.73255	-0.2475	2.80296	0.769863	2.0331	-3.43388	0.796274
Krebs Cycle - Mito	SDHAF2	54949	succinate dehydrogenase complex assembly factor 2			TCGA-A3-3387	-1.70646	-15.466	-20.5379	-5.74577	-7.29891	-9.08425	-0.968541	-1.07044	-0.0761136	-1.2697	-0.815759	-0.399254	-0.416506	-3.27611	-3.19978
Krebs Cycle - Mito	SDHB	6390	succinate dehydrogenase complex, subunit B, iron sulfur (Ip)			TCGA-B0-5691	3.59828	-6.61899	-32.1063	-6.34515	-10.5453	-14.1583	1.53547	6.32874	1.47604	0.0680444	3.84359	0.605505	3.23808	-2.00255	-0.553461
Krebs Cycle - Mito	SDHC	6391	succinate dehydrogenase complex, subunit C, integral membrane protein, 15kDa			TCGA-B0-5697	7.84556	-3.02877	-7.55702	-0.826128	-3.39973	-2.37723	-0.648763	1.0366	-3.66766	-0.372832	-0.100652	0.0554396	-0.156091	1.11081	-0.137043
Krebs Cycle - Mito	SDHD	6392	succinate dehydrogenase complex, subunit D, integral membrane protein			TCGA-B0-5700	21.1438	4.74373	10.8947	0.207209	5.0242	3.74003	0.00570793	-0.22555	-0.585711	-0.508203	0.479708	-1.85894	2.33865	-1.70188	5.31925
Krebs Cycle - Mito	SUCLA2	8803	succinate-CoA ligase, ADP-forming, beta subunit			TCGA-B0-5707	1.07105	1.62019	14.4191	5.31171	1.43667	7.36358	-0.525926	-2.08754	-4.40893	-0.124406	-2.40435	-0.700837	-1.70351	4.97087	1.18542
Krebs Cycle - Mito	SUCLG1	8802	succinate-CoA ligase, alpha subunit			TCGA-B2-5635	11.453	-6.31742	-17.0039	-5.69221	-6.06638	-10.0144	-0.669437	2.91469	1.16969	-0.144449	2.21157	0.0521596	2.15941	-2.91297	-3.5754
Krebs Cycle - Mito	SUCLG2	8801	succinate-CoA ligase, GDP-forming, beta subunit			TCGA-B2-5636	-5.35425	-17.1847	-36.43	-6.90495	-10.6023	-17.8211	2.22991	5.87237	-1.85991	-0.0756848	0.402376	-0.458356	0.860732	-2.89275	-8.64443
PDC Suppression	PDK1	5163	pyruvate dehydrogenase kinase, isozyme 1			TCGA-B2-5641	11.1606	1.90856	-15.5132	-2.68709	-3.81956	-5.87649	1.90159	5.53906	-0.768405	0.0944147	2.94301	0.545197	2.39781	-1.23985	1.92957
PDC Suppression	PDK2	5164	pyruvate dehydrogenase kinase, isozyme 2			TCGA-CJ-5671	-2.21893	-8.39291	-27.3849	-8.21861	-6.57268	-11.8168	-0.268708	2.67445	-3.14007	-0.344364	-1.10625	-1.30777	0.201516	4.73926	-0.504568
PDC Suppression	PDK3	5165	pyruvate dehydrogenase kinase, isozyme 3			TCGA-CW-5583	7.18002	-11.0552	-29.5548	-7.13214	-10.1265	-13.9807	1.10005	6.67379	3.73847	-0.0595824	4.45853	1.1873	3.27123	-4.93074	-4.99808
PDC Suppression	PDK4	5166	pyruvate dehydrogenase kinase, isozyme 4			TCGA-CW-5588	12.0992	-4.06434	-23.082	-4.34671	-5.53617	-8.63107	0.303109	6.01391	0.90827	0.252507	1.11474	-1.24113	2.35588	1.50688	0.863582
PDC Activation	PDP1	54704	pyruvate dehyrogenase phosphatase catalytic subunit 1			TCGA-CW-5589	6.48745	-2.06383	-13.6558	-3.71533	-4.38648	-6.36186	-1.41837	4.18239	-0.0190692	-0.142926	2.81709	-0.521788	3.33888	-1.45811	0.882271
PDC Activation	PDP2	57546	pyruvate dehyrogenase phosphatase catalytic subunit 2			TCGA-DV-5565	0.157524	-13.7393	-3.76688	-4.35772	0.999553	-2.42775	0.210739	-1.90933	-3.57269	-1.58168	-3.73367	-2.76293	-0.970734	1.34796	-4.48419
PDC Activation	PDPR	55066	pyruvate dehydrogenase phosphatase regulatory subunit			TCGA-DV-5566	14.1273	5.17112	4.46883	1.4018	1.14294	2.67998	-0.832213	-1.21746	-1.02681	-0.133458	1.39288	-0.458604	1.85148	-0.498168	2.77011
Ribose Sugar Metabolism	G6PD	2539	glucose-6-phosphate dehydrogenase			TCGA-DV-5567	2.23339	-15.433	-22.7641	-2.79515	-6.23338	-8.7538	1.36288	7.97963	-1.20479	-0.0870051	1.3507	-0.579936	1.93063	-5.79925	-4.78994
Ribose Sugar Metabolism	PGD	5226	phosphogluconate dehydrogenase			TCGA-DV-5568	15.8917	-4.73728	8.9724	-2.83307	4.31199	3.37688	-2.34905	2.49502	-4.55582	-0.94627	-3.07996	-2.45139	-0.628572	-1.34246	2.70282
Ribose Sugar Metabolism	PGLS	25796	6-phosphogluconolactonase			TCGA-DV-5569	15.6887	-4.10209	-10.9768	-2.46759	-2.76431	-2.92258	-0.672556	0.76012	-1.66604	-0.439771	-1.20128	-0.906935	-0.294342	-0.702158	1.18261
Ribose Sugar Metabolism	RPE	6120	ribulose-5-phosphate-3-epimerase			TCGA-DV-5574	-6.17106	-8.16263	-22.3594	-5.69033	-6.15414	-7.83707	-1.55277	0.783808	-0.590693	-0.436678	-1.37308	-0.357117	-1.01596	2.123	-2.06016
Ribose Sugar Metabolism	RPIA	22934	ribose 5-phosphate isomerase A			TCGA-DV-5575	5.54657	-5.20657	-23.2509	-7.29711	-7.93584	-9.80174	-0.809279	1.02053	-1.87358	-0.337874	0.934429	-1.60018	2.53461	-2.14664	-2.42524
Ribose Sugar Metabolism	TALDO1	6888	transaldolase 1			TCGA-B8-5545	-2.02275	-5.35118	-28.6531	-7.14722	-11.4368	-12.9126	0.269705	4.94554	-3.58963	0.114972	-0.484967	-0.820681	0.335714	-0.621348	-2.6629
Ribose Sugar Metabolism	TKT	7086	transketolase			TCGA-CW-6093	-0.677475	-12.9851	-36.9345	-7.33996	-12.5845	-16.1732	1.64992	3.59284	1.1879	-0.401643	1.65278	-0.434018	2.0868	-3.68503	-5.57858
Ribose Sugar Metabolism	TKTL1	8277	transketolase-like 1			TCGA-CZ-5982	5.66955	-7.786	-34.8229	-5.93151	-14.2517	-14.0541	1.43048	2.58249	1.98071	-0.173342	0.640048	-2.04874	2.68879	-3.8432	-5.20121
Ribose Sugar Metabolism	TKTL2	84076	transketolase-like 2			TCGA-3Z-A93Z	1.4145	-6.77059	4.00412	-2.10248	1.92734	-1.40032	-2.59194	-5.36739	0.800642	-1.24253	-0.544623	-2.94174	2.39712	-2.99169	0.510191
Serine Metabolism	GPT	2875	glutamic-pyruvate transaminase (alanine aminotransferase)			TCGA-A3-A6NI	26.2173	-7.00954	-7.19581	-3.3366	-2.00488	-4.32045	1.46238	1.34134	-0.476706	-0.847575	0.424432	-1.05918	1.48362	-1.88086	0.682448
Serine Metabolism	GPT2	84706	glutamic pyruvate transaminase (alanine aminotransferase) 2			TCGA-A3-A6NJ	11.7664	-9.4328	-16.7298	-5.014	-4.33294	-7.84484	-0.342778	0.323816	-0.972398	-0.755767	0.654411	-1.15638	1.8108	-3.77117	-0.366212
Serine Metabolism	PHGDH	26227	phosphoglycerate dehydrogenase			TCGA-A3-A6NN	-2.1313	-15.63	-31.2474	-8.6103	-10.6087	-13.7253	1.06357	-2.89129	-0.795424	-0.372952	1.42773	-1.03704	2.46477	-1.44017	-2.54661
Serine Metabolism	PSAT1	29968	phosphoserine aminotransferase 1			TCGA-A3-A8CQ	1.93257	-13.801	-32.3366	-8.67608	-12.0845	-15.4874	2.14527	-3.18421	-0.152017	-0.634028	1.90719	-0.850574	2.75776	-2.94228	-2.20065
Serine Metabolism	PSPH	5723	phosphoserine phosphatase			TCGA-A3-A8OU	18.8963	-8.82376	-12.8135	-3.06025	-5.63618	-6.6885	0.636202	3.26126	-2.32886	-0.626478	2.44104	-0.386977	2.82802	-2.79353	-1.08994
Serine Metabolism	SDS	10993	serine dehydratase			TCGA-A3-A8OV	22.8451	-0.407259	1.46073	-2.34245	-1.32942	-1.23428	-0.0783915	-2.44407	-0.665046	-0.693271	2.62993	-0.932826	3.56276	-3.6088	4.02232
Serine Metabolism	SDSL	113675	serine dehydratase-like			TCGA-A3-A8OX	9.26261	4.53668	-14.6603	-3.85784	-5.38328	-6.06618	0.902793	5.58492	-1.9612	0.325849	2.5176	-0.720839	3.23844	1.51931	1.18938
Serine Metabolism	SHMT1	6470	serine hydroxymethyltransferase 1 (soluble)			TCGA-B8-A54F	-0.776789	-23.1261	-40.4232	-11.3198	-13.5738	-14.7991	-1.69392	-0.972814	1.92024	-0.81328	1.18133	-1.77275	2.95408	-7.28443	-3.31169
Serine Metabolism	SHMT2	6472	serine hydroxymethyltransferase 2 (mitochondrial)			TCGA-B8-A54G	6.84139	-11.1249	-6.85885	-5.15323	-4.5853	-3.59153	-3.33472	-7.45652	-2.03693	-1.10931	0.61853	-0.186563	0.805093	-0.724067	1.58502
NADH->NADPH	NNT	23530	nicotinamide nucleotide transhydrogenase			TCGA-B8-A54K	-1.23895	-16.7771	-20.4948	-2.34717	-6.94963	-8.87915	-1.24488	4.03039	-0.0412766	-0.00265368	0.321127	-1.44034	1.76147	-6.56149	-4.982
Complex I	NDUFA10	4705	NADH:ubiquinone oxidoreductase subunit A10			TCGA-B8-A7U6	10.8186	-10.7265	-11.7001	-2.76754	-4.50186	-6.30008	-1.73276	1.125	-2.22095	-0.958486	-0.568179	-1.97457	1.4064	-2.30832	-0.29403
Complex I	NDUFA12	55967	NADH:ubiquinone oxidoreductase subunit A12			TCGA-CW-6096	n/a	n/a	n/a	n/a	n/a	n/a	n/a	n/a	n/a	n/a	n/a	n/a	n/a	n/a	n/a
Complex I	NDUFA1	4694	NADH:ubiquinone oxidoreductase subunit A1			TCGA-DV-A4VZ	8.36633	-15.5081	-4.83195	0.487535	-0.066134	-2.20569	-3.87391	2.90334	1.51099	-1.63308	-7.76617	-3.62063	-4.14554	-6.88709	-6.03398
Complex I	NDUFA2	4695	NADH:ubiquinone oxidoreductase subunit A2			TCGA-GK-A6C7	-15.2758	-13.9551	-25.9831	-6.99274	-9.54122	-14.0518	0.860196	-4.27707	-1.25647	-0.429941	0.445979	-0.252159	0.698138	-4.85308	-4.67432
Complex I	NDUFA3	4696	NADH:ubiquinone oxidoreductase subunit A3			TCGA-MM-A84U	13.8201	-6.55758	12.5034	0.326035	7.22641	3.92334	-0.504182	2.33959	-2.76106	-0.652495	-1.78292	-2.43928	0.656353	-2.33591	1.60231
Complex I	NDUFA4	4697	NDUFA4, mitochondrial complex associated			TCGA-MW-A4EC	19.483	-2.27485	8.30656	0.841249	1.29274	2.63281	-1.60742	-2.4306	0.041898	-0.502476	0.816555	-1.92348	2.74004	-2.02866	-1.94684
Complex I	NDUFA5	4698	NADH:ubiquinone oxidoreductase subunit A5			TCGA-T7-A92I	-21.9209	12.2146	-1.95113	-2.0545	-6.71566	0.550447	1.30584	-2.71543	-0.795942	1.36592	3.59666	3.07957	0.517087	-4.43065	1.62275
Complex I	NDUFA6	4700	NADH:ubiquinone oxidoreductase subunit A6			TCGA-A3-3319	30.6609	-5.43789	-24.5878	-6.42532	-8.63491	-11.3784	2.48087	7.08354	3.53298	-1.17905	-0.668375	-2.3011	1.63273	-4.75461	7.10535
Complex I	NDUFA7	4701	NADH:ubiquinone oxidoreductase subunit A7			TCGA-A3-3320	-0.423276	-11.9385	-34.2411	-7.13698	-12.9227	-17.577	0.699279	1.51426	3.1263	-0.132811	5.28378	0.690333	4.59344	-7.79892	-3.42594
Complex I	NDUFA8	4702	NADH:ubiquinone oxidoreductase subunit A8			TCGA-A3-3323	-2.44326	-18.7076	-49.2497	-11.6737	-15.2619	-20.2987	-0.968005	3.49517	-0.551882	-0.492468	5.15228	1.74739	3.40489	-4.79906	-2.65027
Complex I	NDUFA9	4704	NADH:ubiquinone oxidoreductase subunit A9			TCGA-A3-3324	-2.79533	-9.97311	-29.7575	-8.30759	-11.2132	-14.3581	1.14132	0.779219	4.47068	-0.179405	0.402098	0.118282	0.283816	-3.56178	-6.32828
Complex I	NDUFAB1	4706	NADH:ubiquinone oxidoreductase subunit AB1			TCGA-A3-3329	7.82858	-2.69587	-14.2156	-2.76894	-7.37665	-2.64594	-1.16911	-2.22929	2.2031	-0.467023	2.1917	-1.07159	3.26329	-3.46742	1.05937
Complex I	NDUFB10	4716	NADH:ubiquinone oxidoreductase subunit B10			TCGA-A3-3382	5.49741	-8.99437	-33.731	-8.64446	-9.11119	-15.1604	1.27614	-0.131763	1.29765	-0.0458124	4.69853	0.0564814	4.64205	-2.41281	0.415024
Complex I	NDUFB1	4707	NADH:ubiquinone oxidoreductase subunit B1			TCGA-AK-3444	12.1802	6.61845	-11.1915	-2.53233	-4.14968	-6.72057	-0.576874	4.49774	1.98287	-0.321965	4.82411	-1.06518	5.88929	-2.04768	0.192695
Complex I	NDUFB2	4708	NADH:ubiquinone oxidoreductase subunit B2			TCGA-A3-3349	-4.62278	-13.4354	-33.4823	-8.31849	-11.1861	-15.4746	-0.266542	-0.00853346	0.339766	-0.740543	-0.262413	-0.373365	0.110952	-2.85505	-5.6755
Complex I	NDUFB3	4709	NADH:ubiquinone oxidoreductase subunit B3			TCGA-B2-3924	6.70295	-1.89069	-16.8604	-5.01536	-5.82981	-7.647	-0.606045	-0.589566	2.20908	-0.16139	2.95441	-0.691229	3.64564	-2.84441	1.12083
Complex I	NDUFB4	4710	NADH:ubiquinone oxidoreductase subunit B4			TCGA-B2-4102	1.27414	-11.918	-38.0846	-8.95578	-13.9641	-18.0005	-0.507995	3.14372	1.97077	-0.454922	1.67846	0.199792	1.47867	-7.95756	-5.20953
Complex I	NDUFB5	4711	NADH:ubiquinone oxidoreductase subunit B5			TCGA-BP-4161	8.41867	-6.23147	-32.5806	-6.72244	-10.3327	-13.093	-1.04031	3.67665	2.80589	-0.0630198	2.46525	0.173865	2.29138	-4.17354	2.38061
Complex I	NDUFB6	4712	NADH:ubiquinone oxidoreductase subunit B6			TCGA-BP-4162	3.23757	-7.10965	-34.1763	-10.0184	-11.3136	-17.0473	-0.282099	1.05663	3.14411	-0.0826431	2.68322	0.0469079	2.63632	-2.64652	-0.104197
Complex I	NDUFB7	4713	NADH:ubiquinone oxidoreductase subunit B7			TCGA-CJ-4634	-5.25666	-9.43105	-31.525	-7.59669	-13.041	-14.728	-0.338602	-1.2064	1.09821	-0.180388	3.93	1.53326	2.39675	-4.00108	-2.63184
Complex I	NDUFB8	4714	NADH:ubiquinone oxidoreductase subunit B8			TCGA-AK-3434	-2.43503	-9.5292	-4.99345	-1.88189	0.548456	-1.41568	-1.0662	-4.42122	0.522252	-0.622874	2.57497	-0.273823	2.8488	-1.6596	-2.26123
Complex I	NDUFB9	4715	NADH:ubiquinone oxidoreductase subunit B9			TCGA-AK-3454	-7.30003	-21.4491	-13.342	-8.33957	0.844585	-9.439	3.16246	-4.16463	-2.88184	-1.07505	-6.6038	-4.72636	-1.87744	-3.16359	-2.10174
Complex I	NDUFC1	4717	NADH:ubiquinone oxidoreductase subunit C1			TCGA-BP-4158	-4.2055	-15.2384	-21.0149	-5.15164	-6.8863	-10.1635	-1.05774	-2.9345	3.61137	-0.423684	1.62697	-0.709793	2.33677	-4.03115	-4.07922
Complex I	NDUFC2	4718	NADH:ubiquinone oxidoreductase subunit C2			TCGA-BP-4165	-2.06169	-15.1084	3.32776	-4.94632	1.01783	0.405062	-2.37956	-5.21536	-2.06141	-1.30637	-0.680948	-1.01372	0.332773	0.349081	-3.91952
Complex I	NDUFS1	4719	NADH:ubiquinone oxidoreductase core subunit S1			TCGA-BP-4176	3.34373	-4.02317	-17.2542	-5.46314	-3.08417	-8.54949	-1.43021	-4.23695	1.17635	-0.152409	2.21482	-0.173097	2.38791	-1.36596	-0.0776052
Complex I	NDUFS2	4720	NADH:ubiquinone oxidoreductase core subunit S2			TCGA-BP-4325	2.60828	-2.48732	-23.4822	-4.66282	-10.5719	-11.229	-0.44834	-4.40429	3.96247	0.13992	3.77598	1.21236	2.56362	-6.02543	-3.03732
Complex I	NDUFS3	4722	NADH:ubiquinone oxidoreductase core subunit S3			TCGA-BP-4338	24.6808	5.27126	1.96183	-2.34219	-2.70286	-1.53434	4.31255	-0.255659	1.8701	-1.58172	-0.115793	-2.99409	2.87829	7.44277	4.65087
Complex I	NDUFS4	4724	NADH:ubiquinone oxidoreductase subunit S4			TCGA-BP-4756	1.38546	15.2497	2.83821	3.57945	0.77912	1.70837	2.14346	4.6921	4.59767	0.492644	2.23698	2.36085	-0.123873	-1.29055	4.53789
Complex I	NDUFS5	4725	NADH:ubiquinone oxidoreductase subunit S5			TCGA-BP-4804	-7.18496	-13.4486	-16.5264	-6.7768	-3.46564	-9.20138	-2.87195	-1.48951	-0.87606	-0.557871	0.0090939	-0.547664	0.556758	-4.50072	-3.15937
Complex I	NDUFS6	4726	NADH:ubiquinone oxidoreductase subunit S6			TCGA-CJ-4635	-2.38822	-16.503	-41.0152	-9.4033	-12.5815	-19.0587	-0.310937	-1.49101	0.252846	-0.231777	4.14628	2.09794	2.04834	-3.88535	-1.00278
Complex I	NDUFS7	374291	NADH:ubiquinone oxidoreductase core subunit S7			TCGA-CJ-4872	-2.63927	-13.8432	-17.3778	-6.43557	-3.99013	-5.62408	-2.33758	2.07363	-2.92501	-0.927452	-1.50711	-1.73522	0.228112	0.3591	-3.33976
Complex I	NDUFS8	4728	NADH:ubiquinone oxidoreductase core subunit S8			TCGA-CJ-4874	0.887379	4.52362	-7.18507	-0.610302	-2.08783	-3.66999	-3.5159	2.39802	1.23405	-0.312341	3.21863	-0.569009	3.78764	-2.62011	-1.07692
Complex I	NDUFV1	4723	NADH:ubiquinone oxidoreductase core subunit V1			TCGA-CJ-4892	5.29425	-6.65942	-7.27169	-3.92568	-2.00948	-6.93626	-1.67807	-0.834975	2.65344	-0.350189	2.68557	0.119597	2.56597	-2.59437	-2.65117
Complex I	NDUFV2	4729	NADH:ubiquinone oxidoreductase core subunit V2			TCGA-CJ-4893	-0.248156	2.85072	-4.54897	-2.62191	-2.13747	-5.4291	0.235754	2.66712	2.54235	-0.155114	2.0104	-0.999574	3.00998	0.00227188	-2.67382
Complex I	NDUFV3	4731	NADH:ubiquinone oxidoreductase subunit V3			TCGA-CZ-4862	-5.33666	-8.77477	-41.5794	-9.65468	-16.4131	-17.485	-0.257741	0.871071	-0.549283	0.269718	0.590462	-0.327249	0.917711	-1.85908	-2.793
Complex III	CYC1	1537	cytochrome c1			TCGA-A3-3367	7.81777	-9.28094	-33.1659	-7.67495	-9.97972	-9.54283	0.0489342	-0.545557	3.42453	-0.122143	4.47781	0.806872	3.67094	-5.40116	-0.484547
Complex III	CYCS	54205	cytochrome c, somatic			TCGA-A3-3370	1.01899	-13.7187	-41.1635	-9.10071	-16.4666	-17.6032	-0.0904449	0.16641	2.56958	-0.414533	2.99079	-0.436807	3.4276	-6.58421	-3.39571
Complex III	TTC19	54902	tetratricopeptide repeat domain 19			TCGA-A3-3373	0.4384	2.53503	-23.1736	-7.45784	-9.02232	-12.3205	-0.507951	0.386978	0.877484	0.362604	5.79921	0.676747	5.12247	-2.05685	-1.27101
Complex III	UQCR10	29796	ubiquinol-cytochrome c reductase, complex III subunit X			TCGA-B0-5119	3.38093	-6.13977	-23.1534	-6.37971	-9.7311	-11.0719	0.552689	0.775602	1.78031	0.0342777	4.80877	1.10967	3.6991	-3.92805	-1.25758
Complex III	UQCR11	10975	ubiquinol-cytochrome c reductase, complex III subunit XI			TCGA-B0-5121	-2.18713	-11.7364	-3.7377	-4.45967	0.841956	-0.3955	-2.58567	0.299098	-0.620091	-0.892853	-1.2661	-1.7809	0.5148	-0.746154	-2.02609
Complex III	UQCRB	7381	ubiquinol-cytochrome c reductase binding protein			TCGA-BP-4959	23.1631	18.0511	3.85354	4.65734	3.25371	5.46481	0.819849	4.54652	2.02335	0.882097	3.57376	-0.0548551	3.62861	-0.704462	5.76263
Complex III	UQCRC1	7384	ubiquinol-cytochrome c reductase core protein I			TCGA-BP-4963	15.1996	-3.20237	-25.9705	-4.96117	-9.12518	-10.3304	1.53583	0.783768	1.25148	0.00230394	2.83576	-0.31972	3.15548	-4.52289	1.43298
Complex III	UQCRC2	7385	ubiquinol-cytochrome c reductase core protein II			TCGA-BP-4968	12.6749	-2.22428	7.39559	-1.77766	3.01434	2.28654	-3.81469	-2.11426	-0.43625	-0.930399	-2.17874	-1.88188	-0.296867	-1.58839	1.61154
Complex III	UQCRFS1	7386	ubiquinol-cytochrome c reductase, Rieske iron-sulfur polypeptide 1			TCGA-BP-4975	11.448	-5.32528	-18.8842	-4.66236	-7.79235	-7.47021	0.00774338	6.71151	3.94002	-0.289049	4.69328	1.28312	3.41016	-1.45505	2.28553
Complex III	UQCRH	7388	ubiquinol-cytochrome c reductase hinge protein			TCGA-BP-4977	15.5735	-3.94949	-20.154	-3.22687	-5.3505	-8.67217	-0.390885	-0.127585	0.950627	0.00723827	1.83957	-0.196569	2.03614	-7.03746	0.137013
Complex IV - cytochrome C	COX4I1	1327	cytochrome c oxidase subunit 4I1			TCGA-BP-4982	1.29122	-18.8063	-45.4971	-10.8852	-15.6604	-20.0494	-0.924122	5.4924	2.79088	-0.48241	3.61309	0.679717	2.93337	-6.49274	-4.37472
Complex IV - cytochrome C	COX5A	9377	cytochrome c oxidase subunit 5A			TCGA-BP-4987	2.15954	-12.784	-37.1682	-8.6716	-13.0303	-16.152	1.14689	-0.764328	2.34831	0.0922711	4.26559	1.78965	2.47594	-4.19569	-3.37433
Complex IV - cytochrome C	COX5B	1329	cytochrome c oxidase subunit 5B			TCGA-BP-4992	-4.03736	-37.198	-25.4272	-7.72683	-5.28834	-13.717	1.6751	-8.85279	0.147099	-1.30256	-2.60047	-2.00924	-0.591231	-2.72765	-4.30707
Complex IV - cytochrome C	COX6A1	1337	cytochrome c oxidase subunit 6A1			TCGA-BP-4995	6.61686	7.03211	-4.21054	1.14035	2.66619	-3.00711	-0.90598	4.2423	5.1412	1.61089	5.0959	3.68554	1.41036	-1.28207	2.26275
Complex IV - cytochrome C	COX6A2	1339	cytochrome c oxidase subunit 6A2			TCGA-BP-5000	5.16613	-8.55702	3.89417	-3.88472	5.08343	1.14193	-3.03022	-0.746019	-1.8393	-0.835512	-0.600944	-1.79791	1.19697	-0.620138	1.70512
Complex IV - cytochrome C	COX6B1	1340	cytochrome c oxidase subunit 6B1			TCGA-BP-5001	8.22566	-10.0374	6.09925	-4.33049	2.63775	0.718992	-2.45068	-6.16741	0.365987	-1.19692	1.1876	-0.865997	2.0536	-2.91994	1.40228
Complex IV - cytochrome C	COX6C	1345	cytochrome c oxidase subunit 6C			TCGA-CJ-4899	-3.43894	-18.2803	-44.3872	-10.9142	-14.0761	-21.539	-0.576675	1.70759	2.1126	-0.546037	-0.545453	-1.04349	0.498033	-4.39561	-6.52697
Complex IV - cytochrome C	COX7A1	1346	cytochrome c oxidase subunit 7A1			TCGA-BP-5169	8.91673	-6.3813	7.30156	-0.421977	2.54466	0.837899	-0.68462	-0.966691	-7.02178	-1.47974	1.21013	-1.82064	3.03077	2.66739	0.635786
Complex IV - cytochrome C	COX7A2L	9167	cytochrome c oxidase subunit 7A2 like			TCGA-CJ-4903	-0.514769	-8.94801	-27.447	-8.79063	-8.75072	-12.4746	-1.26031	0.133681	3.14166	-0.620185	3.72151	0.4806	3.24092	-1.13213	2.26787
Complex IV - cytochrome C	COX7A2	1347	cytochrome c oxidase subunit 7A2			TCGA-CZ-4856	13.2184	-2.69422	-9.05302	-3.48835	-2.45348	-4.67759	-2.49953	3.5417	1.93897	-0.255251	1.0949	-1.67328	2.76818	-0.413524	-1.31034
Complex IV - cytochrome C	COX7B	1349	cytochrome c oxidase subunit 7B			TCGA-AK-3458	4.74237	2.15041	30.3561	3.05274	12.9354	14.8656	-7.05605	-8.13121	7.36914	-0.388355	2.21746	0.180531	2.03693	-1.444	1.03727
Complex IV - cytochrome C	COX7C	1350	cytochrome c oxidase subunit 7C			TCGA-B0-5399	12.8035	-12.1902	-22.8989	-7.59367	-7.75235	-8.50356	-1.54553	-1.80507	0.744179	-1.06795	1.08417	-0.103865	1.18804	-1.71362	-0.817633
Complex IV - cytochrome C	COX8A	1351	cytochrome c oxidase subunit 8A			TCGA-B8-4621	11.8889	14.3548	7.7325	5.86583	-0.0816875	4.10999	1.67061	6.83386	1.33484	1.23008	3.91169	2.54707	1.36462	0.780633	3.72264
Complex V	ATP5A1	498	ATP synthase, H+ transporting, mitochondrial F1 complex, alpha subunit 1, cardiac muscle			TCGA-B0-5690	-0.597812	-13.7575	-23.9169	-7.90397	-7.55979	-11.9407	-0.0393757	1.3182	-1.38086	-0.703378	0.245807	-0.396458	0.642266	-0.837452	-2.14323
Complex V	ATP5B	506	ATP synthase, H+ transporting, mitochondrial F1 complex, beta polypeptide			TCGA-B0-5693	2.07094	-7.41005	-13.805	-4.89829	-6.81189	-6.75206	-1.03484	0.221845	-1.0508	-0.433715	2.17597	0.393955	1.78202	-3.03648	-2.33727
Complex V	ATP5C1	509	ATP synthase, H+ transporting, mitochondrial F1 complex, gamma polypeptide 1			TCGA-B0-5695	8.56064	-3.54257	-6.64981	-0.813459	-2.15235	-3.69733	-0.0263733	3.89683	0.695792	-0.226985	3.77516	0.0977793	3.67738	-1.64076	-2.40639
Complex V	ATP5D	513	ATP synthase, H+ transporting, mitochondrial F1 complex, delta subunit			TCGA-B0-5702	6.90887	-4.98372	77.2251	14.3942	27.0426	33.2293	-1.62169	-3.77586	-7.40117	-0.887944	-0.502111	-2.63789	2.13578	8.74348	6.05492
Complex V	ATP5E	514	ATP synthase, H+ transporting, mitochondrial F1 complex, epsilon subunit			TCGA-B0-5703	5.96632	-3.91138	-12.3601	-4.20589	-3.51026	-9.09364	-0.0594651	-4.70505	-1.77371	-0.387758	1.46671	-0.335454	1.80216	0.356134	2.50607
Complex V	ATP5F1	515	ATP synthase, H+ transporting, mitochondrial Fo complex subunit B1			TCGA-B2-5633	0.100997	-11.4254	-38.999	-9.15847	-12.8107	-17.7615	1.84889	2.41629	-0.574602	-0.468638	2.53054	-0.638821	3.16936	-2.39872	-3.05141
Complex V	ATP5G1	516	ATP synthase, H+ transporting, mitochondrial Fo complex subunit C1			TCGA-B8-5546	-11.0074	24.7633	19.7239	7.5175	7.31936	9.58525	-1.15681	1.80161	2.27564	0.627034	3.78795	0.928969	2.85898	-3.04739	-2.80105
Complex V	ATP5G2	517	ATP synthase, H+ transporting, mitochondrial Fo complex subunit C2			TCGA-B8-5549	10.9785	-1.80265	-23.4932	-6.47384	-4.8549	-9.65941	0.664229	3.21955	2.29605	-0.155363	3.66921	-0.916887	4.58609	-3.50234	2.65683
Complex V	ATP5G3	518	ATP synthase, H+ transporting, mitochondrial Fo complex subunit C3			TCGA-B8-5551	14.4535	-5.38468	-30.3434	-6.67648	-8.31613	-9.81809	1.57448	3.42111	-4.10329	-0.867402	-2.97616	-3.23567	0.259507	7.67523	0.969471
Complex V	ATP5H	10476	ATP synthase, H+ transporting, mitochondrial Fo complex subunit D			TCGA-B8-5553	6.99194	-0.972784	-26.8329	-5.66238	-9.44443	-11.9926	1.33447	7.16164	0.919454	-0.0149526	3.94858	-0.112623	4.0612	-4.5448	-3.45922
Complex V	ATP5I	521	ATP synthase, H+ transporting, mitochondrial Fo complex subunit E			TCGA-CJ-5683	17.4654	-3.60683	2.70335	-2.83907	1.00585	-1.78815	0.715944	0.82489	-0.532436	-0.483714	3.50803	0.392971	3.11506	-1.67826	2.96918
Complex V	ATP5J2	9551	ATP synthase, H+ transporting, mitochondrial Fo complex subunit F2			TCGA-CW-5581	17.2781	14.2327	-5.51908	-4.28066	-0.941374	-3.40698	0.645059	7.14636	2.44875	0.291875	5.00237	1.9245	3.07787	-2.75245	5.08243
Complex V	ATP5L	10632	ATP synthase, H+ transporting, mitochondrial Fo complex subunit G			TCGA-B0-5698	16.7677	-2.07503	-6.51752	-3.20772	-2.68062	-3.06906	0.569931	2.05256	-1.33244	-0.672964	1.33147	-0.147262	1.47874	-4.75748	-0.438678
Complex V	ATP5O	539	ATP synthase, H+ transporting, mitochondrial F1 complex, O subunit			TCGA-B0-5710	-15.35	-16.5259	-28.8823	-8.4704	-8.17206	-15.303	-1.50053	3.15006	0.2614	-0.577976	0.934656	-0.0159132	0.950569	-4.57066	-6.01811
Complex V	ATP5S	27109	ATP synthase, H+ transporting, mitochondrial Fo complex subunit s			TCGA-B0-5812	-4.89641	-14.104	-27.5517	-8.11828	-9.79869	-12.9959	-1.88401	4.87365	1.08141	-0.695932	0.448863	-0.139893	0.588756	-3.80587	-3.12183
Complex V	ATPIF1	93974	ATPase inhibitory factor 1			TCGA-B8-4146	-21.9037	-0.94439	-33.8602	-7.84426	-18.4491	-17.4285	-5.08007	5.11741	9.75155	0.754138	6.23503	1.4731	4.76192	-10.9497	-5.07445
						TCGA-B8-5552	-4.78167	-13.0702	-34.0529	-7.83369	-11.5352	-15.8852	0.181157	4.35266	0.43965	-0.512956	-0.448723	-0.466151	0.017428	-2.49567	-3.2519
						TCGA-CJ-5686	6.09585	-2.82649	-20.041	-5.59619	-7.11381	-11.4909	-0.0430478	4.58232	2.97173	-0.479851	1.10724	-1.49582	2.60306	0.858428	-1.56316
						TCGA-CJ-6031	-1.60452	-3.70109	-9.02183	-3.24057	-0.201193	-3.70667	-2.46012	3.23878	-2.50021	-0.618143	-2.70304	-1.93754	-0.765499	7.1908	0.526905
						TCGA-CW-6088	4.85347	-14.9169	-40.5075	-10.8003	-15.676	-16.9539	0.826013	4.64268	2.725	-0.195364	4.82179	1.04274	3.77905	-4.20965	-3.48767
						TCGA-CW-6090	-0.294824	-8.45698	-16.5999	-5.78657	-2.84529	-8.14141	-3.78821	0.769036	1.58869	-0.962368	-0.639368	-1.9831	1.34373	-1.95599	-6.35916
						TCGA-CZ-5984	8.24535	-3.32352	-10.1434	-3.06848	-2.61405	-6.14825	0.628688	2.43735	-0.371386	0.275538	2.11224	-0.677108	2.78935	0.457498	0.595148
						TCGA-CZ-5988	0.00342567	-10.8126	-45.2064	-11.93	-14.1032	-17.2541	-0.974304	6.57221	-0.340076	-0.0689883	0.636751	-0.783097	1.41985	-3.87602	-5.0345
						TCGA-EU-5906	5.64509	-3.63536	-27.3186	-5.82446	-10.4734	-11.5059	0.183467	5.83399	1.48814	0.0122269	4.2749	0.806385	3.46852	-3.19476	-1.20184
						TCGA-6D-AA2E	-6.12587	30.5452	33.0282	11.9768	13.4871	17.642	-2.28357	-2.19848	-3.56879	1.08934	0.25699	-0.741255	0.998245	1.67854	3.49798
						TCGA-A3-A6NL	5.24323	-14.5566	-25.1954	-7.39696	-7.92873	-12.8162	-0.321234	1.22272	0.667554	-0.52269	0.229349	-0.769002	0.998351	-0.580106	-3.87204
						TCGA-B8-A54E	7.3166	49.1344	37.1535	11.1044	13.2944	19.0751	1.19915	8.96715	1.47528	1.7363	3.60951	2.44846	1.16104	6.47811	9.10447
						TCGA-B8-A54I	1.94058	-5.92765	10.7495	-1.8523	6.07792	-1.16295	-0.176691	-4.62518	-0.774323	-1.00265	-1.68081	-2.57406	0.893252	1.92138	3.24282
						TCGA-B8-A8YJ	-20.8739	-22.0926	-43.9753	-9.86196	-14.3079	-20.461	2.21391	-1.60003	-3.27202	-0.796361	-0.0538244	0.236004	-0.289829	-1.61335	-5.99321
						TCGA-BP-5181	7.71859	-5.78033	-17.167	-4.71773	-6.47641	-9.09457	-0.833473	1.8689	2.09604	0.00786337	3.86721	-0.277974	4.14519	-1.27992	0.514224
						TCGA-DV-A4W0	11.0037	-9.00579	-18.1389	-3.24282	-5.8406	-5.30921	0.54672	-0.727136	-0.190875	-0.268365	2.4422	0.890225	1.55198	-3.18024	3.10554
						TCGA-G6-A8L7	19.4852	2.29791	40.4916	1.68821	16.5919	17.0716	2.67502	-0.990943	-6.58728	-0.854497	-1.71602	-2.83742	1.1214	4.23391	2.90401
						TCGA-MM-A563	-0.817474	-10.0375	-10.7655	-5.66396	-1.31046	-6.13344	-1.41493	-4.18983	-1.45034	-0.642209	-1.60448	-2.09526	0.490784	1.77875	2.13304
						TCGA-A3-3311	4.40854	-3.43546	-30.8881	-5.63138	-8.7966	-10.099	-0.0207109	3.34662	1.27963	-0.0284563	3.10309	0.618288	2.4848	-5.52843	-1.58343
						TCGA-BP-4353	-13.7231	-11.0424	-40.0875	-9.51572	-11.013	-16.995	-1.74383	2.44486	1.65972	-0.112296	1.57914	-0.777175	2.35631	-0.476189	-6.79819
						TCGA-B0-5102	7.44323	-0.977462	9.17772	3.4913	2.39842	0.00857516	-0.851784	-6.85263	-2.14678	-0.195547	0.830015	-1.21586	2.04588	-0.157774	2.16934
						TCGA-B0-5104	6.12813	-3.3346	-22.6275	-3.88908	-9.64835	-10.3619	-0.591371	-1.02721	2.66069	-0.405767	3.67757	0.961528	2.71604	-4.11303	1.24293
						TCGA-A3-3325	14.172	-9.59255	-23.7851	-3.82591	-7.43789	-8.97099	-0.907694	-0.885455	0.694851	-0.326945	2.6288	0.0504663	2.57833	-1.90468	-1.95816
						TCGA-B0-4824	10.349	-7.38394	-21.7046	-7.62967	-7.53563	-10.0239	-2.04026	-1.52094	3.13702	-0.657494	1.6029	-0.783317	2.38622	-0.530504	0.629647
						TCGA-BP-4331	9.95925	-9.95556	-17.4237	-4.29343	-6.28593	-10.2511	-0.905472	0.3939	0.449848	-0.272537	-0.424456	-1.78629	1.36183	-2.69968	-2.34798
						TCGA-BP-4762	-1.59403	-8.07268	-21.632	-4.80186	-4.18662	-7.82515	-2.00341	4.7888	2.37689	-0.529179	0.202422	-0.745535	0.947958	0.368844	0.306237
						TCGA-BP-4763	-10.1948	-5.26853	-19.5806	-5.11083	-3.94207	-8.41257	-0.314879	2.39927	3.56172	-0.209915	3.57908	-0.495456	4.07453	-3.81769	-5.43237
						TCGA-BP-4790	-4.36603	-13.9433	-72.5707	-14.2153	-22.9319	-29.8299	1.41243	-1.46004	0.0127963	-0.515826	2.65988	1.31823	1.34166	-2.03632	-2.4051
						TCGA-A3-3376	-10.9674	-23.4325	-50.3494	-12.4759	-16.8405	-22.4961	-0.380556	1.16324	1.59585	-0.563179	1.07463	0.863548	0.211077	-3.06669	-7.11022
						TCGA-B0-4823	8.28335	-5.18401	-22.5609	-7.03782	-5.99309	-9.33665	-1.15503	6.14558	1.37342	-0.395005	-0.689763	-1.9952	1.30544	-0.564064	0.0983371
						TCGA-B0-4945	-4.19839	-12.3916	-18.9945	-7.81609	-8.08099	-13.0137	-0.908866	0.59769	1.39075	-0.63941	0.344906	-0.50365	0.848556	-7.13904	-5.91812
						TCGA-B0-5106	-7.66883	-20.2539	-28.4822	-8.90484	-9.31469	-15.5497	-1.76224	-0.761434	-0.495502	-0.978177	1.10643	0.737448	0.368983	-1.90626	-4.54379
						TCGA-BP-5168	-5.0905	-0.151616	-6.07696	-4.50069	-2.05955	-2.40195	-1.99329	-0.718343	2.40108	-0.0631232	1.13732	-1.41004	2.54736	-5.72434	0.0562212
						TCGA-B0-5077	15.6879	-0.477356	-9.69118	-2.43899	-5.34862	-6.34323	0.125744	-0.420411	0.747781	0.353975	1.81541	0.871626	0.943788	-0.987772	5.1739
						TCGA-BP-4988	-17.3833	-33.5294	-45.7729	-12.9736	-14.0297	-19.1436	-2.11799	-6.9116	-1.44777	-0.945281	-2.34596	-1.16579	-1.18017	-1.70144	-5.30658
						TCGA-BP-5173	3.25803	0.623516	0.146301	-1.77789	0.66889	-0.965498	2.20204	-0.659546	1.77153	-0.582788	-0.689046	-1.19468	0.505637	0.22092	1.81597
						TCGA-BP-5176	18.6917	-2.45886	1.7901	-2.22474	-0.960219	1.47324	-1.95501	3.24878	-1.1079	-0.755001	2.09906	-1.02466	3.12373	0.171055	-0.418492
						TCGA-CZ-4865	5.37082	1.30928	-7.38395	-2.72201	-3.7769	-2.64264	-3.12667	1.47966	-3.31957	-0.403751	-1.02141	-1.49906	0.477647	-0.824729	-2.42306
						TCGA-CJ-5672	8.33549	6.37392	4.4645	-2.7601	2.95541	0.390495	-1.28327	0.508793	-1.60379	-0.519529	0.599449	-1.72154	2.32099	2.76409	2.80018
						TCGA-DV-5576	12.067	-8.07372	-19.4817	-1.74234	-4.88772	-6.94701	1.44107	7.98084	-0.695952	0.180418	2.0079	0.00079476	2.0071	-5.18918	-2.2788
						TCGA-CJ-6027	2.54173	2.31162	-4.04914	-3.37263	-3.42663	-0.388146	0.0693014	-2.17021	-2.549	-0.153695	-1.2412	-1.45799	0.216787	-0.237367	0.82351
						TCGA-CJ-6030	-2.46408	-9.06332	-21.6716	-8.43678	-7.22562	-10.7236	-3.17655	0.0653523	-2.04959	-0.707897	-0.11405	-1.28582	1.17177	-0.754032	0.635738
						TCGA-A3-3346	24.3114	0.757827	4.65755	-0.696538	1.92402	3.76319	0.453622	2.78308	-1.8497	-3.39309	-2.47886	-2.8954	0.416545	5.24549	6.53222
						TCGA-B2-4098	1.66862	7.30722	-6.51034	1.63091	1.11194	-4.09244	-0.236541	0.203864	-0.0165255	0.341882	1.92123	3.72986	-1.80863	7.00313	-1.42641
						TCGA-BP-4159	-2.36614	-6.04514	14.7079	0.00933052	7.54874	5.72761	-2.57135	-2.13004	-1.59747	-1.06329	-2.85908	-2.46145	-0.397639	1.848	-1.88915
						TCGA-BP-4170	4.45558	-6.81095	-20.8677	-4.84414	-6.23042	-8.05143	-0.226381	0.150835	-1.84964	-0.537735	3.51548	0.0437224	3.47176	-3.8628	-0.662111
						TCGA-BP-4326	6.95307	-18.4983	-38.3752	-9.9236	-12.3207	-15.8986	1.72254	6.53683	-3.26394	-0.921956	-2.22341	-1.63289	-0.590515	-3.26745	0.344207
						TCGA-BP-4340	-12.7479	0.852138	-18.2648	-7.16371	-9.53694	-8.87728	-0.653324	-3.05057	1.22713	-0.218778	2.87495	0.512758	2.36219	-5.87186	4.22938
						TCGA-B0-4833	-5.00209	-13.333	-11.79	-4.4026	-1.2104	-7.21889	-2.854	-3.61703	0.84233	-0.930417	1.50125	-0.150148	1.6514	-3.0635	-2.22243
						TCGA-B0-4837	5.95819	-3.36438	-4.80036	-3.27577	0.426596	-1.06791	-1.31009	3.51199	-4.98502	-0.906836	-3.25978	-4.50233	1.24254	1.58465	2.34573
						TCGA-B0-4838	4.86092	-10.3522	-25.9183	-6.22222	-9.6732	-11.8185	-0.870547	-0.946488	1.99993	-0.366517	2.21366	-0.835193	3.04885	-4.6935	-2.02994
						TCGA-B0-4839	3.39831	-0.712242	23.4065	3.58349	11.0751	7.28021	-2.6001	-2.83337	-1.75543	-0.936195	-0.421298	-1.18404	0.76274	-0.808356	0.258961
						TCGA-CZ-4854	2.23403	-15.0808	-28.6127	-9.64859	-7.23278	-14.2116	1.15622	1.78851	2.13879	-0.576115	-0.921008	-1.91786	0.99685	1.04004	0.83468
						TCGA-B0-5088	3.09535	-7.68328	-4.03775	-3.75962	-0.662507	-3.20149	-2.4595	-2.96012	-0.559789	-0.786984	-1.54487	-1.24482	-0.300056	-1.06205	1.30065
						TCGA-BP-5009	9.63619	-11.675	-14.8596	-3.9645	-2.16209	-5.19379	-0.668063	2.43522	-0.213791	-1.04821	-1.24282	-1.0807	-0.162121	-2.729	-1.91996
						TCGA-BP-5189	7.04138	-6.73243	-30.2543	-7.46906	-9.96938	-12.534	0.903074	6.75965	0.684949	-0.390363	5.40828	0.397425	5.01086	-4.31119	0.44879
						TCGA-CJ-4920	6.66377	-17.8952	-33.9734	-8.91523	-10.795	-14.9879	0.726169	4.02084	-0.285949	-0.620701	2.28149	0.376052	1.90543	-3.97813	-2.61006
						TCGA-CJ-5689	7.42722	0.901203	-5.69392	-4.37565	-0.18387	-2.36666	-1.50229	3.4106	-2.06916	-0.137571	-0.601617	-1.15692	0.555303	0.171571	0.666437
						TCGA-G6-A8L8	0.608439	-16.4924	0.00830018	-5.33992	-1.83914	-5.28782	-2.18399	-10.3551	-1.01426	-0.90555	-2.39581	-4.0302	1.63439	-2.31752	-6.05097
						TCGA-A3-3316	0.20422	-8.25547	-29.5007	-6.14571	-9.79622	-12.1087	-0.0489049	1.2413	0.979034	-0.0821498	1.58816	-0.136657	1.72482	0.877768	-2.40829
						TCGA-A3-3317	-6.32662	-9.28266	-34.6713	-3.54793	-11.633	-14.7335	3.17159	-1.03733	1.33145	0.155444	-0.720791	-0.247499	-0.473291	-4.65466	2.58967
						TCGA-A3-3343	9.70832	-9.11124	-26.9499	-7.14713	-8.1552	-11.4548	-0.893069	2.23564	2.79269	-0.531206	3.72531	-0.413669	4.13898	-5.7398	-1.25104
						TCGA-A3-3363	-15.0944	1.2919	3.91847	3.1338	1.07128	5.10031	-2.89228	-0.3736	5.13542	0.6926	-2.44914	0.0902454	-2.53938	-1.01543	-1.04068
						TCGA-AK-3429	-6.54349	4.555	13.7187	-0.529529	5.35254	2.65712	-2.44667	-2.39111	1.57579	-0.690975	-0.46612	-1.81452	1.3484	-0.780464	-2.49428
						TCGA-AK-3451	19.356	30.8634	81.4767	18.6522	31.5446	35.4349	-6.97278	-5.98384	1.02883	0.568245	-2.89279	-3.86085	0.968067	1.16321	5.37275
						TCGA-AK-3456	1.10985	18.098	2.07688	4.25514	1.1134	5.13406	-0.377858	5.3947	3.54692	1.29732	1.74571	2.29269	-0.546982	1.70464	0.493777
						TCGA-CJ-4639	-3.06412	-14.0334	-37.1202	-10.0664	-13.5502	-18.8574	-1.2883	1.08027	1.84193	-0.262621	1.1327	-0.328759	1.46146	-7.07414	-2.6811
						TCGA-BP-4173	3.86677	-11.7724	-29.4516	-7.82407	-9.71523	-14.0106	-0.930564	2.51665	-1.27702	-0.436483	-1.50263	-0.365482	-1.13714	-0.371474	-1.89134
						TCGA-BP-4174	17.3096	11.4718	4.52179	2.02832	3.56468	-1.47113	0.479846	2.99936	8.22716	-0.115732	1.23547	-0.649141	1.88461	-2.94824	2.94475
						TCGA-A3-3357	19.9796	9.03748	-13.5027	-0.596851	-5.4708	-3.36182	-0.563694	3.07318	2.60051	0.564159	1.44968	-1.0192	2.46889	-5.1316	1.88911
						TCGA-BP-4960	8.13701	-16.5864	-8.21005	-6.92289	-0.524464	-6.39542	-2.8396	0.050712	-2.46092	-1.43398	-2.10461	-1.75693	-0.347685	-0.0942291	-0.885055
						TCGA-BP-4962	16.2508	17.2595	21.9522	5.77144	11.0368	10.8714	-0.536594	2.51695	2.01443	0.349339	1.36346	-1.38498	2.74844	1.22576	4.33255
						TCGA-BP-5007	3.23252	-14.6515	-22.3646	-7.6808	-6.87414	-12.4052	-2.02792	0.464684	1.75466	-0.841309	0.546682	-1.11936	1.66604	-4.41085	-4.48715
						TCGA-BP-5199	-3.09234	-22.8972	-20.8466	-8.26566	-6.50704	-9.69683	-1.14037	-2.16099	-3.5812	-1.06474	-5.54768	-2.97284	-2.57484	-3.12424	-1.57438
						TCGA-BP-5200	-7.17521	-10.473	-38.5135	-10.5467	-14.8097	-19.3599	1.49779	1.1685	0.182585	0.332629	1.90321	-0.0317608	1.93497	-1.74862	-3.83558
						TCGA-CJ-4912	6.4553	-14.3466	-14.1242	-4.68487	-2.5461	-5.87061	1.22011	-5.44821	-4.97865	-1.13198	-0.0271899	-1.37696	1.34977	-2.17531	-1.01491
						TCGA-CZ-5451	9.62528	-2.87015	-7.0477	-4.78586	-3.66703	-5.19173	-0.321161	1.22331	2.56742	0.186359	4.16311	-0.707558	4.87067	-2.13791	-0.192031
						TCGA-CZ-5452	12.0268	1.66951	1.11297	-1.56113	0.576775	2.41682	-1.04796	-1.5046	-1.35218	-0.665739	-2.26979	-2.91185	0.642057	0.683389	3.71798
						TCGA-CZ-5456	15.4933	-4.0754	-24.6753	-6.86098	-5.05203	-10.4797	1.39793	10.9835	2.10632	-0.257338	0.136349	-1.52827	1.66461	0.327322	2.22831
						TCGA-CZ-5463	-1.21792	6.52444	-22.3301	-4.7719	-9.41799	-7.95282	1.47025	1.6786	5.47457	0.604465	3.05197	-0.492487	3.54446	-6.70678	-1.72281
						TCGA-CZ-5470	14.6807	7.41239	30.4949	8.84744	14.3451	15.8925	-2.31008	-2.0367	-2.67353	-1.27411	-0.964442	-2.19297	1.22853	2.27057	4.02155
						TCGA-B0-5706	10.9954	-7.11484	-24.7635	-5.55095	-6.47089	-12.3431	0.229761	8.04148	1.69995	-0.638594	0.654831	-1.45414	2.10897	0.0923872	-1.77748
						TCGA-CJ-6032	4.47858	3.31926	-16.4547	-4.60383	-7.05359	-9.07563	0.232913	3.98081	1.63747	-0.0279398	1.89755	-2.00423	3.90178	-1.9235	-1.07541
						TCGA-CZ-5985	11.3783	-1.62643	-24.0844	-4.20863	-7.82386	-9.09772	1.26406	3.80462	1.90295	0.0158746	2.63632	-1.03247	3.66879	-3.41402	-0.877304
						TCGA-CZ-5989	-48.8422	-19.1722	-68.5798	-12.0431	-25.5733	-34.2961	-10.4542	0.791508	8.19992	0.291079	1.35395	0.649705	0.704242	-18.3036	-16.6454
						TCGA-CJ-4642	-8.63915	-28.676	3.69163	-2.54897	6.7767	-2.55192	6.44081	-4.36898	-4.07741	-1.77744	-1.66806	-0.479553	-1.18851	6.3041	-1.69094
						TCGA-A3-3351	-6.10452	-22.3711	-49.3811	-12.3329	-16.2985	-23.8683	0.185218	-1.40654	1.32379	-0.778336	1.52378	0.00153104	1.52225	-9.40109	-4.61846
						TCGA-B2-4101	-3.12689	-16.4375	-37.8503	-9.8633	-11.9428	-17.2376	0.18099	0.838834	1.01545	-0.693297	2.0054	0.318115	1.68728	-1.5866	-2.12992
						TCGA-CJ-5675	13.7333	5.4395	7.86944	-0.62103	0.912071	1.64321	-1.22001	-1.84274	0.294719	-0.363255	2.4537	0.34724	2.10646	0.979901	0.975533
						TCGA-B2-A4SR	-10.6036	-17.4733	-44.4207	-10.1506	-15.6266	-19.6263	0.170882	0.257269	0.15677	-0.580454	0.255329	-1.09631	1.35164	-7.12273	-3.73892
						TCGA-B8-A54H	6.00685	-5.77262	-11.3269	-3.89798	-6.02994	-6.27251	0.379065	-0.133468	-0.388191	-0.435851	0.388821	-0.291578	0.6804	-3.12736	-0.304252
						TCGA-B8-A54J	-3.23427	-10.348	-7.497	-5.03721	-3.39333	-6.29113	-1.29227	-3.617	-2.78836	-1.0931	-2.30296	-1.82423	-0.478724	-1.86518	-1.83096
						TCGA-MM-A564	-6.56981	-16.7429	10.9059	0.188091	6.01853	3.00893	-2.31619	-8.04982	-2.05439	-1.14475	-4.08363	-3.11039	-0.973242	-1.46794	-0.242612
						TCGA-CJ-4643	-0.752042	-15.3196	-38.8409	-9.66416	-13.6204	-17.2785	-0.121051	1.58251	0.871217	-0.444196	2.8037	0.0325079	2.77119	-5.98717	-5.03892
						TCGA-CJ-4876	-10.4643	-2.50291	12.422	-5.10165	3.97736	-2.80117	-1.70222	-11.0294	-1.40824	-0.980182	-2.52913	-2.72478	0.195657	-5.61649	-3.34138
						TCGA-AK-3431	-9.76473	-12.4322	-20.3642	-4.16108	-4.16025	-7.12948	-0.597217	3.12012	2.45638	-0.777259	-0.194303	-1.01239	0.818084	1.26336	-4.14852
						TCGA-B0-4822	-6.05675	-20.521	-1.61998	-6.13364	2.70945	-5.46777	-1.19897	-4.36605	-4.74114	-1.21668	-6.10503	-4.64043	-1.46461	-3.03165	-1.71872
						TCGA-BP-4169	-0.895178	-20.8238	-38.8617	-9.90786	-11.4034	-16.8759	0.00734517	1.97174	-1.08784	-1.01396	-2.20243	-2.42687	0.224446	-0.180023	-3.22142
						TCGA-BP-4327	13.6059	-11.352	-17.9664	-5.14581	-4.89494	-8.04136	0.202791	-0.353435	-1.75068	-0.582869	2.34126	-0.621065	2.96232	-2.99673	0.989403
						TCGA-BP-4342	-1.36719	-15.8532	-36.0963	-7.30727	-9.28288	-16.2568	-1.59396	1.1374	2.24463	-0.728189	-0.030033	-1.5048	1.47477	-2.72744	-3.68746
						TCGA-CZ-4858	5.61965	-14.055	-27.872	-9.3967	-7.34767	-13.8938	-0.768438	0.0165906	-2.01742	-2.47611	-4.03752	-0.895755	-3.14176	3.46979	1.75069
						TCGA-CZ-4861	12.4576	-6.55237	-18.9459	-3.40768	-6.58008	-6.26145	-1.15157	4.12457	0.348713	-0.601687	-0.379452	-0.785463	0.406011	0.521285	-0.86493
						TCGA-B0-4816	3.15123	-16.0796	-24.2949	-6.02479	-8.29099	-10.9226	-2.52967	0.727321	-1.41709	-1.23887	1.02806	-0.776693	1.80475	0.429853	-2.04981
						TCGA-B0-4818	5.51638	-9.71375	-7.99734	-4.69064	-6.07752	-7.70468	-2.49832	-0.293356	1	-1.17429	2.0745	-0.858051	2.93255	-4.94105	-2.33202
						TCGA-B0-4852	-7.39244	-7.90766	-22.9064	-5.37362	-6.61137	-8.78478	-1.30912	-3.27258	1.83239	-0.255874	1.15692	-0.263735	1.42066	-7.66072	-1.91141
						TCGA-CZ-5453	15.8221	2.87558	-4.12516	-1.09817	-3.03314	-1.82991	0.897649	-1.84366	0.682387	-0.452353	5.23806	0.457318	4.78074	-4.07548	5.56718
						TCGA-CZ-5469	12.5316	-18.7613	10.6806	-2.59486	5.36286	3.20304	-0.163722	0.323469	-4.924	-0.858051	-1.60113	-0.986899	-0.614235	2.90259	0.357649
						TCGA-CZ-4864	-8.0883	-9.89485	-28.1366	-8.27887	-11.0058	-15.806	-0.384822	-2.49254	4.10207	-0.280395	0.875847	-0.313352	1.1892	-6.79153	-4.7574
						TCGA-BP-4970	-0.884011	-13.2323	-40.6706	-10.0836	-13.8803	-18.1663	-0.870414	5.57094	1.49632	-0.318252	0.916267	0.0734991	0.842768	-1.47287	-5.23784
						TCGA-CJ-4869	7.39564	-3.82966	11.8218	-0.78289	4.57056	-0.65945	-1.73224	-2.45215	-4.53898	-1.23824	-3.78686	-3.59324	-0.193615	1.21378	2.41928
						TCGA-A3-3372	-13.9745	-24.6775	-55.1013	-15.2895	-19.6126	-27.0844	-0.0292415	-0.604699	2.53863	-0.784906	1.42903	-1.01438	2.44341	-3.9539	-3.23227
						TCGA-B8-4151	18.5933	7.30373	5.93916	1.00484	1.72156	4.03892	-2.66277	-1.92136	3.57998	-0.492098	1.33293	-1.74925	3.08218	-2.91285	-0.292374
						TCGA-B8-4620	1.7358	-17.602	-28.94	-6.33532	-7.30183	-14.5972	-0.0287302	-1.00218	-2.85302	-0.581165	3.48815	0.259813	3.22833	-0.310542	-1.06204
						TCGA-BP-4163	6.68821	-13.9339	-30.1861	-9.18621	-11.76	-12.6109	-1.10906	5.2609	1.04875	-0.683163	1.51595	0.10435	1.4116	-2.01062	-1.29107
						TCGA-BP-4167	0.198125	-6.33428	5.00833	-3.339	7.13858	0.492631	-5.22952	0.328027	-2.30322	-1.34151	-3.01128	-2.47595	-0.535333	5.3345	-0.615167
						TCGA-CJ-4636	1.72331	-4.54901	-13.9506	-4.58316	-1.07807	-6.02201	-1.5832	-0.254	0.449005	0.0459461	-3.12373	-1.92204	-1.20169	-2.04608	0.883852
						TCGA-CJ-4640	-7.05921	5.05849	1.02493	-3.92477	1.25908	-3.56543	-4.38282	-2.09411	-1.19448	0.010387	-1.85433	-2.31651	0.462174	-0.899926	-0.326847
						TCGA-AK-3445	4.63588	-13.7523	-19.8778	-2.17695	-4.45217	-10.0759	-0.238677	0.440289	-2.23017	-1.27546	3.94888	-1.14334	5.09222	1.80487	-2.1819
						TCGA-B0-4718	-5.25219	-19.7451	-19.4474	-8.31764	-1.79908	-12.1721	-0.840437	-0.0439197	-2.08072	-1.34533	-0.184212	-1.00679	0.82258	-2.73987	-1.41662
						TCGA-BP-4160	14.0808	4.74511	-4.23307	-1.37186	0.42057	-1.41861	-2.48303	1.62594	3.30197	0.0981334	1.17719	-0.384487	1.56167	-0.919509	2.84975
						TCGA-BP-4166	-8.62535	-1.27796	-0.596265	0.445033	3.7888	1.11145	-2.0426	-0.1603	0.624624	-0.203745	-0.332048	-0.467532	0.135484	-0.0312765	-0.0953715
						TCGA-BP-4330	-4.01226	-14.2659	-41.0357	-9.92853	-13.0003	-16.6749	-0.816353	0.17175	1.90959	-0.47662	1.5744	-0.762652	2.33706	-7.03493	-2.75283
						TCGA-BP-4332	0.474457	-17.8745	-28.9777	-5.97159	-7.95619	-11.5708	-0.655119	0.945144	1.49709	-0.56927	-0.557002	-0.586295	0.0292929	-4.81076	-1.89606
						TCGA-BP-4351	3.18227	-16.4941	-14.7401	-6.09452	-3.7302	-8.19508	-0.860384	-3.80255	2.15738	-0.896965	0.697505	-0.54766	1.24517	-1.99694	1.76018
						TCGA-BP-4761	32.1928	-6.83051	22.8901	1.782	7.21213	5.52144	-1.47815	2.70698	-1.65966	-3.37339	-3.28488	-5.33654	2.05166	-0.110481	8.75365
						TCGA-BP-4803	1.63929	-10.7781	-30.7878	-6.55564	-8.20831	-12.5874	0.503813	8.0859	2.32437	-0.371118	4.81063	0.652907	4.15772	-3.3895	-1.45348
						TCGA-CJ-4870	9.96777	-3.89302	4.08716	0.150957	3.12621	2.8111	-1.59158	1.95511	-1.09498	-0.804765	0.637868	-1.2816	1.91947	-0.571509	1.18545
						TCGA-CJ-4873	4.89977	-11.7011	14.3246	1.13723	7.48773	5.27072	-0.273763	-6.48598	-4.19658	-0.824749	-2.26333	-1.41545	-0.847887	-1.28822	0.520601
						TCGA-CJ-4878	0.695422	-17.1703	-26.2393	-6.78882	-7.99831	-12.2327	1.12807	-4.31846	-0.144275	-1.11481	-1.35376	-1.68813	0.334375	-2.31584	-5.1358
						TCGA-CJ-4881	7.91802	-14.9289	-12.2205	-5.5355	-0.714825	-6.75137	-0.955981	0.795971	0.465254	-0.645822	-3.14621	-2.41741	-0.728801	0.604609	0.487228
						TCGA-CJ-4884	4.08068	-0.626447	-6.81141	-1.80468	-1.19198	-0.612228	-0.822625	0.181576	-0.946133	-0.258626	-0.860238	-0.632857	-0.227381	-1.67656	1.43146
						TCGA-B0-5108	-1.73369	-14.8169	-34.4353	-7.05865	-10.665	-14.9224	-1.14694	-0.176469	-1.12832	-0.887045	-0.241648	0.101787	-0.343435	1.64919	-0.998066
						TCGA-B0-5113	-7.99561	-22.6339	-45.3744	-12.9425	-16.2401	-21.8157	-0.755708	-0.558595	3.59855	-0.598	4.03377	1.65123	2.38254	-3.93129	-5.41852
						TCGA-B8-5158	18.1329	4.60722	-22.108	-5.03678	-7.78856	-5.6648	1.85359	10.671	-1.47105	-0.88281	2.10392	-0.283307	2.38723	-3.11194	1.09084
						TCGA-B8-5163	-4.23938	-8.72826	-34.9511	-9.25016	-10.7843	-13.4603	-0.465743	6.27189	-1.11219	-0.0168651	-1.0469	-1.20601	0.15911	-0.0268499	-2.48585
						TCGA-B8-5164	7.08964	0.261059	-24.3704	-8.15507	-9.29976	-12.6519	0.645143	3.73744	1.11233	0.340797	3.1734	0.486122	2.68728	-2.64025	-1.31522
						TCGA-BP-4967	5.14796	-6.83347	-22.4899	-7.7241	-7.61734	-13.7374	-0.411515	4.57362	0.519033	0.455138	3.35013	0.0306503	3.31948	-1.48552	0.00751764
						TCGA-BP-4971	-18.0118	-28.093	-27.9638	-9.7492	-6.79243	-13.5848	-1.62756	-4.88532	-0.471613	-1.09754	-2.17593	0.775883	-2.95181	-0.850272	-5.7339
						TCGA-BP-4972	4.47617	-5.89332	-31.8928	-7.28815	-10.0274	-15.8967	-0.3911	6.35333	3.48538	-0.0698509	2.30828	1.48251	0.825769	-0.855135	0.0508241
						TCGA-BP-4973	8.7095	-13.0319	-33.973	-7.70308	-12.0095	-14.7533	0.715556	3.29786	3.69709	-0.399231	4.16915	0.753507	3.41565	-5.71915	-0.995212
						TCGA-BP-4983	23.1448	-11.7505	-36.8283	-6.73956	-8.62626	-13.3863	3.43476	-0.102761	-2.19726	-1.55931	-5.17641	-2.3883	-2.78811	0.893712	2.57081
						TCGA-BP-4989	-10.8016	-19.7615	-12.9278	-7.31448	-4.5946	-10.9134	-0.538587	-9.54543	0.953946	-0.831233	-0.478453	0.80014	-1.27859	-0.146833	-3.18791
						TCGA-BP-5183	15.288	-5.84413	-20.056	-4.46062	-6.2883	-7.88216	1.04999	0.422545	0.784272	-0.624127	4.36079	0.137618	4.22317	-0.347214	4.04117
						TCGA-BP-5191	8.84404	-12.64	18.9926	-2.82546	9.07137	6.7198	-3.87898	-4.1614	-1.11768	-1.02587	-1.31136	-3.03601	1.72465	1.91376	0.619285
						TCGA-BP-5202	20.0638	-2.46847	-16.7085	-4.28517	-5.56558	-6.37426	0.821481	3.3684	0.918358	-0.236448	6.90692	0.983243	5.92367	-3.49249	0.757686
						TCGA-CJ-4882	-4.01024	-20.5579	-28.9097	-7.55551	-5.76209	-13.5197	0.0120298	0.507623	-3.46872	-1.13769	-5.94335	-2.64846	-3.29489	1.18353	-0.472581
						TCGA-CJ-4897	2.27243	2.61448	-8.45208	-2.14113	-1.39172	-5.65843	-0.896227	2.84806	2.3233	0.104137	3.17723	-0.257337	3.43456	-3.77728	-0.895185
						TCGA-CJ-4902	-7.35319	-17.4498	-23.2832	-7.87087	-6.59847	-11.5834	-1.94733	-0.820579	-0.90006	-0.967233	-1.12125	-0.507423	-0.613828	1.33787	-4.44732
						TCGA-CJ-4916	2.69783	-6.29428	-14.3856	-4.97189	-4.93942	-9.12117	-1.93637	-3.77599	-0.524378	-0.814157	1.48548	-0.376995	1.86247	-1.71106	-2.01765
						TCGA-B0-4710	-5.5801	-13.17	-28.2858	-7.85734	-9.60021	-13.974	1.45176	-2.94642	0.0406452	-0.322827	-0.473399	-1.38987	0.916469	-2.89487	0.973672
						TCGA-CZ-5457	-11.8429	-2.79536	-9.28813	-4.3878	-3.1656	-4.54024	-2.69786	3.08642	1.67372	0.0768996	0.327097	-1.15338	1.48048	-0.514614	4.97837
						TCGA-CZ-5458	8.03436	-9.71787	-13.9938	-6.69505	-4.09526	-9.15729	-1.32363	1.05951	1.65059	-0.530642	0.702412	-1.92373	2.62614	-4.76194	-5.34359
						TCGA-CZ-5466	15.6597	5.48323	-0.976889	1.1651	2.68391	1.62512	2.02778	0.532938	-0.882462	0.264235	0.619384	-0.505233	1.12462	2.50039	4.37207
						TCGA-B0-5696	27.5109	11.0429	20.3063	0.273927	6.07071	6.92136	-0.523461	1.45198	-0.996603	-0.383479	3.92495	-0.837086	4.76204	2.35955	6.70084
						TCGA-B0-5709	-4.95802	-9.26152	-30.3938	-7.11049	-10.2167	-14.8146	0.90661	4.18581	-0.420876	-0.13754	-0.41797	0.116234	-0.534205	0.0246156	-1.55902
						TCGA-B8-5550	4.49374	8.41092	-0.292368	0.47426	1.28992	-2.38628	3.96006	6.9454	1.67574	1.00065	1.80224	-0.586667	2.38891	-0.0707051	3.10838
						TCGA-CJ-5684	14.4071	1.09701	-4.35174	-2.80757	-1.34257	-2.17439	-0.928926	0.884359	0.616074	-0.226774	1.21687	-1.22188	2.43875	-2.4882	2.2205
						TCGA-B8-4153	12.6003	-6.68854	1.10158	-2.23357	1.41823	-1.75713	-2.86746	0.950074	-0.072551	-0.780712	0.99822	-1.00615	2.00437	-2.73334	0.168348
						TCGA-EU-5907	14.0866	5.91528	-7.52142	-4.34768	-2.3433	-2.50582	1.24027	-3.00852	2.20551	0.585273	2.74322	0.53829	2.20493	-7.7885	0.476869
						TCGA-A3-A8OW	4.54441	-14.6477	-19.1605	-8.26438	-7.6698	-10.686	-0.978155	-1.3462	-0.273237	-0.687055	2.24308	0.146454	2.09662	-3.19442	-2.26285
						TCGA-B8-A54D	0.100858	-5.32173	-12.9888	-4.34455	-3.27024	-7.27093	-1.11549	-4.37224	0.337214	0.00576875	-0.0730801	-0.86292	0.78984	-1.31188	-1.6872
						TCGA-A3-3307	3.28052	-8.45031	-25.4181	-6.33754	-10.1857	-10.0547	-1.83523	-0.529278	2.22637	-0.555224	1.62062	-1.16652	2.78714	-2.93762	-2.31234
						TCGA-A3-3308	7.54082	-11.0818	-36.3328	-6.01874	-13.1827	-15.2112	1.62044	6.96135	-3.31839	-0.553354	0.979359	0.410548	0.568811	-2.55943	-2.04288
						TCGA-AK-3428	6.2473	-11.0054	-11.8865	-4.11364	-0.897587	-5.3177	1.07912	0.333448	2.98795	-0.911808	1.9917	-1.43333	3.42503	-1.16233	-2.86912
						TCGA-BP-4345	-12.6808	-19.9181	-23.5568	-9.11918	-6.53742	-9.64222	-2.71537	-0.295913	-3.2089	-0.900712	-4.14831	-1.86056	-2.28775	2.2361	-5.95484
						TCGA-BP-4347	-1.68991	-5.64573	-25.5447	-7.35515	-6.56764	-10.1607	-0.536639	1.42117	2.08899	-0.333329	1.5486	-1.28336	2.83197	-4.30689	-3.90834
						TCGA-BP-4797	12.6694	8.30441	-9.60766	0.74719	-1.37983	-2.6744	1.929	5.51488	1.74231	0.533323	2.07733	-0.436974	2.51431	-1.57176	1.06389
						TCGA-B0-5097	-5.15877	-18.3059	-43.9449	-9.02408	-15.3903	-16.8183	0.887601	6.71132	-0.236803	-1.07629	-1.00248	-1.86294	0.860463	0.120828	-1.91212
						TCGA-B0-5116	18.053	-8.79461	-27.5109	-7.89159	-5.65721	-6.24316	-0.172312	6.02285	1.42988	-0.559327	3.97186	0.0705838	3.90128	-2.51293	1.05565
						TCGA-BP-5198	-2.79012	-7.37262	-25.808	-5.41005	-6.14794	-9.05592	-0.0820472	3.61042	-1.03413	-0.626032	1.65878	0.114226	1.54456	-1.49505	3.51469
						TCGA-CJ-4901	3.0618	-9.99547	-21.9332	-5.11828	-4.48884	-10.1056	-0.856613	-0.75619	-3.37693	-0.723333	-2.0282	-2.08581	0.0576117	2.84134	-1.59562
						TCGA-CJ-4907	-5.9698	-13.3448	-31.6802	-8.98255	-9.15725	-14.5864	0.817587	3.02428	0.230267	-0.362305	1.75914	-0.55088	2.31002	-1.70873	-2.22837
						TCGA-B0-5400	24.9049	7.34013	12.6111	-2.23076	6.8319	0.534708	-2.602	1.59838	-1.96858	-1.05589	-2.3645	-3.96468	1.60019	3.22157	3.6957
						TCGA-CZ-4863	4.63603	-2.10902	-15.9178	-3.51734	-5.05429	-9.63097	-0.818778	2.93765	4.11	-0.273794	0.885317	-0.644898	1.53022	-3.73727	1.36564
						TCGA-CZ-5459	15.5524	6.94265	1.10806	0.943407	3.26355	4.75359	-1.05978	-1.45392	-3.77252	-0.155688	-0.813809	-1.92311	1.1093	-2.9813	4.70414
						TCGA-B0-5692	6.22158	-5.67929	0.381314	-5.34309	-1.44314	-4.3788	-2.03549	-8.38053	-1.02526	-0.674854	1.34154	-0.485926	1.82747	-1.58373	2.97087
						TCGA-B0-5701	13.4747	8.88936	6.54817	-3.27142	2.04775	-0.960313	1.53487	7.20329	-0.331725	0.340587	2.6193	-1.52103	4.14032	-1.73524	2.50519
						TCGA-CJ-5676	-4.7995	-9.10768	-0.31608	-3.9543	3.55706	-1.77661	-4.12185	-0.199961	-3.4479	-1.12847	-2.52356	-3.50547	0.981917	-1.63538	-1.02737
						TCGA-CW-5587	3.11926	10.0449	-10.8469	-2.85725	-3.69384	-8.83178	0.743748	3.47487	5.09858	0.229876	3.94846	0.21521	3.73325	0.537877	1.32488
						TCGA-B0-5711	1.64688	-10.1829	-24.0544	-7.15683	-8.86354	-11.34	-1.56383	2.4005	2.20519	-0.263238	3.27552	1.20869	2.06684	-5.45296	-3.4862
						TCGA-B0-5713	-1.75026	-4.97521	-22.2713	-5.56213	-9.46606	-10.2091	-0.355375	1.50588	1.61502	-0.0848888	1.39286	-1.46711	2.85997	-2.08335	-2.54315
						TCGA-A3-3347	-2.99974	-15.1341	-42.1358	-10.5225	-13.8306	-19.3912	1.049	3.61338	0.289018	-0.826846	1.38234	0.212668	1.16967	-3.04622	2.35942
						TCGA-A3-3352	0.564035	-5.92336	-20.9898	-5.53348	-6.38201	-8.66932	0.0765659	-4.63068	2.86534	-0.104	3.57749	0.996906	2.58058	-5.26373	0.15203
						TCGA-BP-4164	8.68562	-2.49409	-30.4272	-6.40811	-10.857	-12.0558	1.8761	-3.5255	4.91299	-0.313215	3.44396	-1.0874	4.53135	-5.15838	-0.67989
						TCGA-B0-4693	12.8182	-5.19605	-24.3775	-5.25746	-8.43251	-9.82497	0.0499046	5.17724	2.56277	0.0715199	1.58023	0.307011	1.27322	-3.61357	2.36284
						TCGA-B0-4707	14.161	-6.21964	-3.23951	-5.38474	4.27763	-0.214705	5.93586	-1.64612	-0.963078	-0.913348	-1.62252	-3.50781	1.88529	-2.47328	-0.389057
						TCGA-B0-4843	-3.73322	-14.2483	-2.16684	-2.27438	3.20106	-1.42154	-0.204585	-3.03994	-4.55973	-1.01101	-5.28316	-1.85503	-3.42813	-1.50184	-1.90689
						TCGA-B0-4849	-3.27696	-17.813	-19.1737	-5.7741	-8.17507	-8.61748	-1.01227	-5.31494	0.411105	-1.19928	-0.563272	-1.25063	0.687358	-1.50076	-5.26296
						TCGA-BP-4329	6.84267	-8.85469	-11.1264	-3.12511	0.29202	-2.25149	-1.98652	2.69909	0.645985	-0.990584	3.1627	-1.01629	4.17899	-0.308389	-2.00836
						TCGA-BP-4341	7.3244	-19.5279	-13.9101	-5.37043	-3.0669	-7.92857	-1.02318	-2.18999	0.929102	-1.3307	1.52738	-1.48842	3.0158	-4.98845	-2.71238
						TCGA-BP-4343	-16.9592	5.46281	-4.45968	-0.7157	2.89256	-4.20878	-1.82326	2.11837	1.77999	0.109088	-0.557542	-1.85294	1.2954	1.32483	-2.75866
						TCGA-BP-4355	-8.74933	-24.4186	-20.9195	-8.8938	-6.35547	-9.75726	-0.606268	-2.35715	-2.27243	-1.49272	-1.29196	-0.542429	-0.749532	-5.13765	-6.54361
						TCGA-CJ-4894	-23.5643	-16.7846	-36.7831	-12.5936	-13.5407	-18.6803	-1.30188	-7.55592	-1.61189	-0.606449	-1.1994	-0.165217	-1.03419	-4.22212	-1.57166
						TCGA-B0-4842	23.12	0.0594201	28.0191	2.49429	12.2772	10.3049	-0.0721269	-0.474266	-3.9351	-1.17479	-0.560985	-2.22757	1.66659	3.21332	5.15596
						TCGA-B0-5095	-0.0715896	-22.7152	-41.6209	-12.7628	-12.6175	-18.5803	-0.876482	1.99507	-0.0869393	-0.814126	-2.24034	-1.22868	-1.01166	-2.00796	-2.80225
						TCGA-B0-5096	19.4205	6.90448	-7.58732	1.60079	0.857469	-1.78042	2.65052	6.70457	1.99215	0.35826	0.808651	-0.0849226	0.893573	-5.15655	-0.874292
						TCGA-B0-5100	-13.2997	-23.5589	5.32434	-3.94228	5.6502	-0.97679	-3.29031	1.70743	-4.60214	-1.3404	-4.92308	-3.43043	-1.49265	-0.695616	-4.70892
						TCGA-BP-5010	-3.20498	-19.4294	-5.63544	-5.54613	1.17911	-1.50072	-1.21542	0.77413	-6.18359	-1.19754	-1.73283	-2.07843	0.345606	-0.991446	-2.45664
						TCGA-B0-5075	17.189	7.45153	-3.07982	-0.0119332	0.070828	-0.212396	0.48249	1.74698	3.62327	0.489301	0.91584	-0.658358	1.5742	0.257491	2.60892
						TCGA-B0-5085	10.9496	-16.0912	6.62059	-3.14619	4.06618	-0.0428339	-1.07781	-7.30445	-1.94294	-1.31396	-0.290442	-1.82032	1.52987	-3.4335	-0.278344
						TCGA-BP-4981	2.42412	-14.4187	9.70438	-3.85002	2.19017	0.379522	-3.06657	-7.27439	-1.93439	-1.55219	2.53085	0.476982	2.05387	-2.73848	-0.846633
						TCGA-BP-4985	21.8446	-14.419	-11.8807	-7.14399	0.566062	-7.86996	2.08217	4.65796	1.18081	-0.65338	-2.2156	-1.33981	-0.875789	5.00671	-6.03479
						TCGA-CJ-4913	n/a	n/a	n/a	n/a	n/a	n/a	n/a	n/a	n/a	n/a	n/a	n/a	n/a	n/a	n/a
						TCGA-B0-4706	0.497255	-18.3242	-11.814	-5.99503	-2.6419	-6.26149	-1.42953	-3.50247	-1.55109	-1.00506	0.0954335	-1.37904	1.47447	1.49783	-1.60604
						TCGA-B0-4810	12.2132	-14.3029	-19.6503	-7.94048	-6.0112	-10.2739	-2.19569	-0.112946	-2.256	-1.17621	-3.02606	-3.1976	0.17154	0.260052	2.17368
						TCGA-B0-4811	-5.86569	-22.2752	-8.87475	-5.42808	0.852509	-4.98634	-0.105693	-8.73274	1.464	-0.913111	-4.24938	-2.48124	-1.76814	-2.8305	1.31398
						TCGA-B0-4815	-5.17602	-13.1664	-24.7861	-6.84113	-6.85478	-10.1775	-0.921978	-3.90385	-0.439958	-1.83132	-2.60375	-2.41795	-0.185808	1.33569	0.957749
						TCGA-CZ-5467	2.14985	-5.93034	-15.0542	-3.66061	-5.92253	-9.1719	0.333155	1.86496	0.236765	-0.960215	3.5676	0.962813	2.60479	-3.14497	-2.12102
						TCGA-B0-5694	13.6626	-2.79013	4.18676	-0.924044	-0.329982	-0.554786	-1.91508	4.04272	-1.69016	-0.531103	2.02071	-0.490828	2.51154	0.622816	-0.84602
						TCGA-AK-3455	8.05669	9.41184	10.471	1.2282	2.80208	2.16283	-1.16141	-1.04593	6.00583	-0.230358	2.58087	-0.0290581	2.60993	-5.54276	0.792716
						TCGA-AK-3430	n/a	n/a	n/a	n/a	n/a	n/a	n/a	n/a	n/a	n/a	n/a	n/a	n/a	n/a	n/a
						TCGA-B0-4694	22.6569	11.9393	10.7937	-0.94638	5.28707	6.35053	-1.30982	2.83027	-0.40751	-0.424115	2.20057	-0.500047	2.70062	1.35222	7.13732
						TCGA-B0-4713	14.7531	2.32161	11.1163	-0.725032	4.56273	0.381165	0.0263586	-4.17068	-1.11809	-1.35565	-1.18285	-2.43549	1.25264	-2.79302	7.54892
						TCGA-B0-4813	-12.4931	-16.7749	-0.981959	-3.3817	6.81754	2.05698	2.87459	-6.49039	-4.04878	-0.722587	-3.59428	-3.43265	-0.161627	1.49652	-3.91591
						TCGA-B0-4848	12.5123	-0.502115	-18.6661	-5.5625	-5.25914	-6.93198	0.597925	5.90301	-0.991652	-0.428018	-0.277322	-1.11602	0.838698	-2.25531	1.0666
						TCGA-BP-4337	-2.16731	-3.3178	1.06178	-3.28021	3.83787	2.70903	1.96729	-5.21481	2.25829	0.181171	-2.07278	-1.1736	-0.899185	0.494761	1.41056
						TCGA-BP-4346	-3.47971	-15.852	-30.0982	-8.10115	-10.7541	-12.5992	-1.653	-3.14246	0.249732	-0.617902	-0.491452	0.169074	-0.660526	-2.02582	-0.406361
						TCGA-BP-4798	-8.80141	-22.309	-38.0964	-9.98262	-12.5417	-15.4551	1.75806	-0.0246174	-2.63314	-1.57345	-0.80491	-0.342986	-0.461924	-0.47742	-2.51032
						TCGA-BP-4799	-6.57719	3.38781	4.86094	1.7866	7.74506	3.2282	-3.40412	6.9057	-0.565301	-1.01254	-0.587137	0.0159799	-0.603117	3.99331	-6.96808
						TCGA-B0-4827	23.9537	5.71589	-16.4841	-5.49873	-5.39168	-6.89143	3.71238	14.7187	1.09245	-0.307936	1.36306	-2.33147	3.69452	0.683631	5.00698
						TCGA-B0-5099	0.590995	-10.7134	-30.6448	-6.22283	-8.1256	-11.0238	1.1035	1.05694	1.56197	-0.752515	3.61311	0.732753	2.88035	-6.53741	-0.166869
						TCGA-B0-5109	2.4741	-6.62832	-7.54652	-3.52718	-0.275005	1.51579	2.25672	3.70127	-3.51639	-0.918437	-5.20467	-2.31371	-2.89096	7.6362	-0.463976
						TCGA-B0-5081	-5.62052	-11.914	-15.0082	-4.98046	-2.46484	-4.90757	-2.19387	-3.18035	-3.2627	-0.923452	-2.35533	-1.28589	-1.06944	-0.429082	-2.31645
						TCGA-CZ-5465	13.9213	-8.14445	-21.6228	-2.41355	-5.93836	-7.74425	0.371614	2.01307	2.86563	-0.445708	3.35201	-1.28585	4.63786	-5.39628	1.85756
						TCGA-CJ-5679	36.4595	12.6426	17.8333	-1.0004	6.55871	3.60228	3.08244	5.93946	-1.70219	0.156441	3.73374	-0.148738	3.88248	-0.686391	7.26812
						TCGA-CW-5584	4.30012	2.03193	-14.6572	-4.06961	-5.00819	-6.52277	0.878457	5.51465	0.932019	0.223315	2.72637	0.526201	2.20017	-1.95859	-0.835585
						TCGA-B0-4817	18.404	-11.7364	2.19355	-6.24323	0.28901	-5.25483	-3.46506	-0.501332	1.00451	-1.61374	0.97751	-0.88867	1.86618	3.28706	3.48771
						TCGA-CJ-4891	16.0703	-11.5955	0.0911592	-5.0323	3.54288	0.638159	-1.60801	3.39887	-4.01589	-1.35306	-1.83439	-1.16167	-0.672726	6.95347	3.78299
						TCGA-AK-3436	16.9127	8.09055	16.2932	3.42703	11.1384	8.09291	-1.55505	-0.400389	5.51201	-1.74879	0.267585	-2.38673	2.65432	-0.464596	1.87268
						TCGA-B0-5115	1.09042	-16.6065	-29.9167	-10.1243	-12.2775	-13.7061	-1.15956	-1.09583	1.00605	-0.473371	1.75836	1.00128	0.757078	-3.33288	-3.05919
						TCGA-B0-5712	18.5226	7.79629	10.054	-0.32078	0.342705	3.96275	-2.9752	-4.67837	0.701005	0.44484	5.91348	1.11761	4.79587	-0.932356	0.637572
						TCGA-B4-5377	13.5468	4.79736	-15.3964	-2.39325	-7.63603	-6.2667	1.00443	3.60992	2.28943	0.184313	4.58132	-0.00805606	4.58938	-2.75976	-1.92549
						TCGA-B8-4622	10.0982	-10.0362	-33.6925	-7.02151	-9.54679	-12.6794	-0.545078	5.4454	2.68287	-0.20279	3.01608	-1.302	4.31808	-1.47563	-0.923152
						TCGA-CJ-4871	12.8223	-5.67184	-6.24734	-4.19555	-1.82576	-4.84733	-2.09884	6.5772	-1.07961	-0.832073	2.50176	0.359105	2.14265	-1.1874	3.42909
						TCGA-CJ-4885	6.25132	-0.787929	-5.78639	-5.58272	-2.31588	-7.02553	-2.2524	3.63768	3.58646	-0.457913	2.91411	0.0223069	2.89181	-2.17355	0.885198
						TCGA-CJ-4890	-13.7331	-7.36891	-29.3556	-6.96325	-7.82729	-11.3484	-2.2604	-0.473487	-1.36303	-0.420545	-1.14516	-0.880316	-0.264839	4.5003	-3.3406
						TCGA-CJ-4904	-7.47993	-7.06414	-22.626	-6.83379	-8.58435	-12.597	0.22769	0.764062	1.81636	-0.634873	1.04639	-0.938366	1.98475	-2.55867	-4.82066
						TCGA-CJ-5682	-10.5821	-7.48462	-10.8597	-3.55175	0.425135	-6.129	-3.04501	3.27941	0.293775	-0.535452	0.9716	-1.16075	2.13235	0.769546	-1.17263
						TCGA-CW-5591	-22.3671	5.64409	-15.3301	-0.863002	-6.02354	-5.72613	2.27844	3.7669	-0.0271298	0.69986	0.447178	2.28365	-1.83648	0.960531	-0.131068
						TCGA-BP-5201	5.18047	-10.8659	-4.17514	-3.46934	-1.45075	-2.89694	-1.24886	-5.76804	-1.66262	-0.948276	-0.549353	-0.774432	0.225079	0.259257	1.56769
						TCGA-CZ-5460	9.25126	2.11696	0.814983	-3.974	1.58231	0.142236	-0.63233	-2.44882	-2.91821	-0.186051	0.219953	-0.893994	1.11395	-2.09423	4.66092
						TCGA-CZ-5464	5.60552	-6.09502	-8.1347	-4.27609	-2.20974	-5.93512	-0.974701	0.327278	-3.09396	0.0380346	-1.97002	-2.58402	0.613994	-2.73593	1.21808
						TCGA-CW-5585	1.66422	-1.56048	-11.5396	-4.31395	-5.27229	-7.68259	-1.21165	-2.53165	1.20725	-0.274988	3.12673	-1.0914	4.21813	-3.57547	-1.77344
						TCGA-B0-5402	-1.67194	-2.186	-14.7339	-2.74365	-3.94449	-6.26637	1.17654	-0.113713	2.23104	0.333837	3.31852	-0.991835	4.31036	-4.41486	-4.86083
						TCGA-B0-5092	-1.73126	-14.712	-4.73141	-5.4638	-1.1364	-5.1376	-2.27556	-6.20544	-3.16436	-1.0966	-2.02266	-0.873024	-1.14963	-1.40114	-0.946972
						TCGA-CZ-5461	1.84692	-5.85386	-16.2549	-6.20345	-4.77078	-5.62253	1.42378	2.84202	-0.49038	0.0985661	0.906478	-0.961366	1.86784	0.355984	-0.137258
						TCGA-CZ-5462	8.5037	1.20507	-5.03222	-1.39957	-3.94067	-8.69943	0.0272851	-3.73608	1.27285	-0.479256	1.12331	-0.251934	1.37525	-1.35579	2.68674
						TCGA-G6-A5PC	16.5166	8.09301	72.8321	11.9202	29.5088	29.1243	-1.92192	-8.77261	-4.53111	-0.38871	-0.358231	-2.33675	1.97852	0.662441	2.07038
						TCGA-B0-4691	6.89218	-9.68037	9.84175	-1.29319	1.96718	3.68297	-1.24804	-1.66405	-0.4783	-1.58124	-3.93497	-3.03204	-0.902931	1.06312	4.30099
						TCGA-B0-4828	9.64619	-13.0323	-13.0724	-4.24629	-5.44818	-6.78845	0.976205	-5.48273	3.03379	-0.919508	0.17775	-1.74798	1.92573	-2.09825	-1.24948
						TCGA-B0-4841	-11.4975	-15.8865	18.0032	0.876259	11.0543	2.89252	1.52839	-4.69808	-3.93849	-1.43374	-4.74918	-3.38697	-1.36221	0.745255	-4.97067
						TCGA-B0-5107	18.1009	-15.6737	3.38655	0.203421	0.629363	4.3109	0.156636	-6.98924	-4.39013	-2.5109	-3.15692	-1.13529	-2.02163	2.64442	3.2521
						TCGA-CZ-5454	7.42829	-1.73196	-11.9004	-3.7168	-3.40533	-5.48061	-0.824438	-0.286712	3.48807	-0.779518	0.569644	-0.903444	1.47309	-1.30881	-2.45738
						TCGA-G6-A8L6	1.97405	-19.4662	8.04556	-2.23528	3.72694	2.37523	-2.75668	-9.3837	-2.00353	-1.48511	-2.39747	-3.33362	0.936147	0.550494	-1.58495
						TCGA-CJ-4637	-6.19918	-17.1799	-35.2846	-10.6517	-13.0245	-16.3303	-1.39625	-3.51216	-2.13836	-1.04034	-2.73272	-1.06014	-1.67258	-0.781313	-1.99016
						TCGA-CJ-5678	-0.00551388	10.268	33.634	3.37308	12.7267	10.3893	-5.73994	-8.50581	-2.51991	-0.769644	-1.77042	-2.08373	0.313316	-1.09274	6.44945
						TCGA-B8-4143	-3.58762	-23.2818	-23.9591	-7.08349	-7.19069	-8.83447	-0.366635	-1.09891	0.78956	-1.27682	-5.47985	-2.77537	-2.70448	-4.09652	-3.25913
						TCGA-CJ-4638	20.1501	5.07905	24.9699	-0.0936084	8.82675	8.3551	-1.32391	-3.43577	-0.339865	-0.620535	0.367627	-0.291983	0.659611	-1.1229	6.81374
						TCGA-CJ-4641	5.05975	-3.82702	-17.8588	-4.29578	-6.28917	-7.50765	-1.2024	-1.33787	-0.677173	-0.328476	-0.749178	-1.24909	0.499911	-2.3788	-0.475512
						TCGA-CJ-4644	10.8031	4.34694	-2.18608	-2.63779	-4.54064	-1.40751	-0.832557	-0.264538	2.1214	-0.174869	3.62503	-0.188911	3.81394	0.762898	2.72535
						TCGA-B0-4701	12.244	-9.18728	-22.5434	-2.70489	-4.55588	-7.06299	-0.337463	0.536506	0.989742	-0.686806	-0.856858	-1.27316	0.416306	-2.89478	0.614998
						TCGA-B0-4703	-0.620016	-22.9608	-41.4286	-10.9748	-12.9596	-17.0471	-0.0670946	2.77166	-2.93625	-0.708122	-2.75093	-1.43567	-1.31526	-0.970054	-4.98103
						TCGA-B0-4844	17.3816	-6.12131	-2.90628	-4.2892	-5.42674	-3.462	-0.418304	1.2884	-4.14949	-1.36614	0.331587	-2.07218	2.40376	-2.60527	4.9911
						TCGA-B0-4845	-2.44959	-17.8484	-22.1806	-6.04635	-5.15033	-10.0883	0.415758	-5.32924	-0.635878	-0.71542	-1.26857	-2.20845	0.939883	-3.75579	-0.540657
						TCGA-B0-4846	7.02741	-10.8173	-35.3304	-8.07966	-15.7608	-16.3425	-1.42098	1.39813	2.41438	-0.229043	2.80667	0.0137041	2.79296	-5.70425	-3.11092
						TCGA-B0-4847	-4.98801	-19.2606	5.29221	-3.41401	1.71561	0.7864	-2.71312	-10.1199	-3.27002	-1.27087	-1.38965	-1.13317	-0.256488	-3.51554	-2.76153
						TCGA-BP-4335	-1.40105	-16.4935	-14.2867	-6.29966	-2.95413	-7.56892	-2.33518	-0.310823	0.956469	-1.13896	-1.67663	-2.46284	0.786218	-3.97488	-1.89049
						TCGA-BP-4771	-4.43512	-16.6282	-31.0109	-8.37983	-8.37646	-13.5799	-0.529249	-3.53605	-2.6925	-1.0917	-1.5906	-0.947366	-0.643229	0.0911025	-0.772224
						TCGA-BP-4787	9.11657	1.05072	-10.7109	-3.74232	-1.62059	-7.4278	1.02162	4.66633	-1.08607	-0.205307	-0.431083	-1.87025	1.43917	-2.003	0.960401
						TCGA-CJ-4868	7.16911	-10.2712	-25.4341	-7.48282	-6.64147	-11.1864	-1.07302	3.53566	-1.85015	-0.714563	-2.29901	-1.44576	-0.853247	-0.621229	-0.503029
						TCGA-CJ-4875	-7.69145	-8.84489	5.30193	-2.91495	3.88493	-0.234755	-2.75666	-5.70202	0.190187	-0.592953	-2.62499	-1.01704	-1.60795	-3.7656	-0.428867
						TCGA-CJ-4887	15.5087	0.62663	0.979776	-2.63743	-0.674673	0.0560701	-2.24011	-2.64272	-0.16386	-0.102582	1.33056	-0.854559	2.18512	0.377926	1.14001
						TCGA-CJ-4888	7.38536	-7.84914	-22.1591	-7.89172	-4.98793	-11.401	-0.493817	-0.875714	-2.61648	-0.619605	0.626941	-0.837528	1.46447	4.75571	2.15549
						TCGA-CJ-4895	11.2949	-7.51937	-20.8766	-6.2704	-6.02375	-8.74743	-0.972373	3.32092	-2.29256	-1.00824	0.141015	-1.06663	1.20765	-0.50137	-0.506728
						TCGA-CZ-4857	2.05219	-19.1148	-34.6442	-10.6758	-11.4546	-15.9986	2.30092	6.50438	1.59091	-0.683537	0.638787	-0.0512121	0.689999	-3.41543	1.21952
						TCGA-BP-4974	-6.74113	-20.6591	-40.9393	-8.59639	-12.5371	-16.2137	2.57497	0.208505	-0.497579	-0.801582	-1.3372	-0.42435	-0.912847	-3.20056	-3.06948
						TCGA-BP-5178	17.0494	-0.182858	6.6085	-3.37678	1.57439	2.62201	-2.07496	6.3893	-0.328052	-1.29155	1.29201	-2.77115	4.06316	4.78039	3.38196
						TCGA-CJ-4918	-13.0951	-11.424	-26.4051	-5.22256	-7.84964	-10.4075	-0.553714	3.14509	-3.11476	-0.221933	-0.909421	-0.886795	-0.022626	-1.27547	-3.45968
						TCGA-CJ-4923	8.94278	-17.3532	-8.19444	-4.32719	-0.572254	-2.94768	-0.390747	-1.39212	-4.8651	-1.556	-3.7179	-2.28655	-1.43135	0.286009	-2.38765
						TCGA-B0-4712	14.1183	0.797798	14.82	-0.231707	9.76644	4.74534	-2.77876	4.63558	1.14894	-0.981047	-5.37595	-2.6916	-2.68435	5.5467	0.4409
						TCGA-B0-5080	-8.61408	-18.1673	-26.4505	-7.18496	-6.94551	-12.695	-0.915962	-0.572603	-4.62204	-0.549362	-3.34124	-1.60531	-1.73593	2.77506	-8.44722
						TCGA-CJ-5677	12.885	-3.90581	7.04048	-2.70621	3.67331	1.16208	0.195578	4.06547	-2.28214	-0.853598	-1.66977	-1.39134	-0.278432	3.47583	2.07584
						TCGA-CJ-5680	23.1858	11.6274	5.5862	3.03093	3.94458	1.94817	2.67279	5.41298	-0.727913	0.917137	5.78009	2.21714	3.56295	0.652088	4.14709
						TCGA-CJ-5681	16.9554	31.3071	7.24474	4.21115	-0.779738	5.05317	3.42784	3.77602	6.14416	1.05164	6.30388	3.51383	2.79005	3.14719	2.17021
						TCGA-CW-5590	13.8296	-4.55393	-12.5311	-5.29354	-4.18887	-5.35072	1.07489	1.21505	0.0086571	-0.223473	3.5562	-0.146789	3.70299	0.0525689	-1.18297
						TCGA-CJ-6028	-3.60088	-4.87445	-49.2594	-12.8068	-15.348	-21.4739	-1.17592	4.71132	0.888104	0.133584	1.53878	-0.168501	1.70728	2.88777	-4.10568
						TCGA-CJ-6033	8.59602	-4.16856	5.98251	-0.30054	2.49704	0.505195	-2.14855	3.1059	-3.5606	-1.31805	-1.76859	-2.02748	0.258884	2.46993	1.50129
						TCGA-CW-5580	5.1201	-13.5885	-31.7213	-5.41125	-9.47589	-10.5698	0.632745	7.67509	2.35457	-0.350017	3.47684	-0.0123556	3.48919	-5.44192	-4.34216
						TCGA-CW-6087	-16.8242	-5.07921	-29.6201	-4.56692	-9.22616	-11.5861	0.975802	1.40354	-5.48999	-0.0991172	-2.76467	1.06917	-3.83384	5.21822	-2.84214
						TCGA-B0-4697	-11.3045	-27.7811	-13.6962	-8.78114	-2.23657	-9.01473	-1.66735	-7.73254	-8.41843	-1.4119	-5.80129	-2.91408	-2.8872	0.195272	-1.86089
						TCGA-B0-4714	-7.21282	-21.4918	-16.6502	-7.63346	-4.52069	-8.43181	-1.36901	-6.22453	1.24445	-1.27124	0.159672	-0.181707	0.34138	-4.94396	-3.33889
						TCGA-B0-4819	-15.415	-22.8424	-20.5225	-7.45936	-5.15711	-11.3121	-2.23739	-6.06985	-4.90526	-1.22058	-5.0662	-2.45656	-2.60964	0.887536	-3.47344
						TCGA-BP-4352	12.7658	-26.7983	-8.41236	-4.031	-1.25309	-9.03308	-0.0867449	-3.40788	-0.286726	-1.43617	-4.76109	0.638138	-5.39923	6.07106	1.11832
						TCGA-B0-4836	8.34535	-8.47252	-22.1095	-5.9226	-5.38442	-7.85323	0.100595	4.53224	0.830968	-1.18114	0.13169	-2.99401	3.1257	-0.449673	0.444875
						TCGA-B0-5094	11.1933	-13.54	-26.9778	-6.85346	-9.26059	-13.2515	3.68214	2.2204	1.6075	-2.06677	2.29116	0.205462	2.08569	-7.30132	-0.606112
						TCGA-CZ-5455	0.267622	-11.3112	-30.0709	-6.86408	-12.6448	-13.9853	-1.1895	2.96347	0.0264107	-0.336462	3.51468	0.95257	2.56211	-3.10774	-2.69714
						TCGA-CZ-5468	19.3617	-5.0232	-1.40189	-5.66809	-2.70427	-2.57221	3.43389	2.51271	-1.83667	-2.64331	-2.32932	-3.42385	1.09454	1.36883	4.64033
						TCGA-CZ-5987	20.9424	1.31083	-4.88658	-1.4586	0.0989885	0.152552	-0.599749	2.54011	0.774914	0.0211282	3.21804	-1.1774	4.39544	-3.37126	4.51101
						TCGA-DV-A4VX	10.8722	-0.317185	28.388	-1.38712	9.33253	6.29927	0.350405	-3.74537	0.756484	-1.53537	-0.491292	-1.75752	1.26622	1.8065	2.67334
						TCGA-B0-4690	5.19624	-5.86563	-35.6912	-10.5815	-11.0405	-14.4635	1.34894	4.65281	-2.17293	-0.860229	-1.98497	0.00071071	-1.98568	1.59611	6.78076
						TCGA-B0-4814	2.04164	-6.86575	-14.1989	-3.24942	-4.53055	-6.41906	-0.540956	-0.872615	2.3049	-0.256254	1.92168	-0.594182	2.51587	-4.34158	0.463126
						TCGA-BP-4354	-6.68431	-20.9967	-42.0566	-10.9191	-16.482	-16.8654	0.665751	-1.45931	-0.876425	-1.21195	-6.36786	-2.67192	-3.69594	-0.523731	-2.5779
						TCGA-BP-4770	-18.7425	-14.0179	-18.0393	-5.9751	-4.77269	-6.0797	-1.40833	-2.06213	-3.98051	-0.443017	-6.62436	-3.59901	-3.02535	5.54595	-1.97507
						TCGA-B0-4700	11.5329	-7.25834	-0.891218	-3.02876	1.64521	-0.587683	-3.24075	2.6447	-3.78223	-1.12922	-4.55164	-2.82368	-1.72797	2.57447	-0.896977
						TCGA-CJ-4900	2.71609	-11.7955	-2.89609	-2.77319	0.315407	-1.46404	-1.31504	-7.25762	-5.24324	-1.31257	-2.73445	-1.12749	-1.60696	0.924376	2.4468
						TCGA-AL-3472	-33.6776	-16.6108	18.3789	1.87301	6.63263	5.5463	-1.50566	-6.47756	0.256208	-0.0382934	-7.06783	-2.40666	-4.66116	-2.11039	-4.4025
						TCGA-B9-4114	-7.83273	18.2659	56.8168	15.8843	20.6881	28.5284	-4.37937	-5.80421	1.53607	0.89852	-7.66569	-2.82867	-4.83702	0.331403	-0.859699
						TCGA-B9-4116	-19.4999	-22.826	-27.7443	-4.2656	-11.1534	-15.549	-0.667527	-3.19232	-2.66815	0.141959	-3.4344	1.01465	-4.44905	-0.240844	-3.34685
						TCGA-B9-4617	-14.8487	4.0174	31.1341	5.53631	9.20002	17.4763	0.863765	-3.16875	-2.9806	0.16526	-5.42103	-0.821116	-4.59991	-2.7166	3.16222
						TCGA-B9-5156	3.44839	9.83673	-4.1241	2.81719	-5.79098	1.4189	1.36127	2.00624	-4.12352	0.69813	0.473968	1.49752	-1.02355	1.21045	4.62307
						TCGA-A4-7732	-18.8947	-7.32933	12.6723	2.18568	6.49507	7.54518	-1.01588	-6.77616	0.827164	0.252222	-7.01878	-1.70136	-5.31742	-2.45279	-1.69384
						TCGA-HE-A5NJ	-12.6439	-24.7399	-23.9698	-5.85237	-10.3555	-9.4338	1.81989	-2.5719	-3.07442	-0.218201	-0.324507	0.841569	-1.16608	-4.39213	-2.54577
						TCGA-5P-A9JV	10.9496	-1.02905	-6.81627	-3.3631	-2.90429	-1.80135	-1.10097	-0.707529	-1.85832	-0.292138	-0.275816	-1.1724	0.896583	-2.47587	-0.405405
						TCGA-5P-A9JW	0.732125	8.70176	34.0636	6.2586	13.7334	15.9051	-3.84194	-3.50501	-2.89198	-0.00470455	-4.25165	-0.761331	-3.49032	5.08386	2.93094
						TCGA-5P-A9JZ	-1.83359	17.0616	27.6423	9.65573	3.45747	13.2924	0.55811	-3.84256	-2.60184	0.612471	-1.26468	1.12657	-2.39126	2.11582	2.70808
						TCGA-5P-A9K0	8.6807	15.0378	27.9571	11.7922	7.66186	15.2071	1.89523	-3.56808	-1.92033	0.814593	-1.26798	1.69863	-2.9666	1.45873	2.93045
						TCGA-5P-A9K2	0.053708	-16.488	29.6868	3.92871	8.04178	10.2944	-2.15287	-8.09873	-5.91623	-0.558168	-4.6129	-1.19391	-3.41899	2.74454	0.456744
						TCGA-5P-A9K4	13.162	-2.29248	11.1507	1.32631	0.0734871	5.62669	0.0806194	-6.14057	-6.17833	-0.246482	-3.72704	-2.15955	-1.56749	0.105577	-0.676773
						TCGA-5P-A9K6	-0.185172	16.6025	32.1143	11.064	11.5972	17.0343	-0.135944	-3.13966	-4.04402	0.643838	-2.24018	1.10895	-3.34913	-0.18781	6.43898
						TCGA-5P-A9K8	3.04204	45.0823	68.4294	18.1016	22.1618	28.8877	-2.81407	4.52589	0.745394	2.02211	3.84242	1.47273	2.3697	-3.71072	-3.27624
						TCGA-5P-A9KC	10.5385	23.7053	5.66936	1.52497	-1.94885	6.86344	4.83735	-2.64969	1.56245	0.137434	2.60633	3.19508	-0.58875	2.9422	6.36254
						TCGA-5P-A9KF	-11.2154	-5.6704	16.1472	0.647532	2.01303	6.31514	-1.15703	-5.80526	-1.52119	-0.406022	-0.19444	2.5708	-2.76524	0.598291	2.0327
						TCGA-5P-A9JY	-9.33085	-0.67606	34.228	5.39636	12.5214	12.7435	-0.870075	-6.98425	-6.61451	-0.131264	-2.97742	0.466479	-3.4439	2.41919	4.86362
						TCGA-5P-A9K3	-7.36371	19.411	43.629	10.0527	15.0357	22.4939	0.910623	-10.0197	-3.28655	0.569764	-8.02321	-1.05307	-6.97014	11.5089	9.4027
						TCGA-B9-4115	-9.53024	3.93807	30.5526	7.66695	10.0467	15.5635	-4.38691	-5.50881	0.199418	0.299412	-4.0047	-1.61289	-2.39181	0.360103	1.19353
						TCGA-DW-5560	-22.3444	-29.6022	-6.66629	-4.53525	-0.708459	-6.35718	0.0951791	-8.39828	-0.812125	-0.911127	-4.21021	1.03804	-5.24825	3.72736	-2.14093
						TCGA-DW-5561	-22.8972	-5.68559	12.2011	0.475537	6.22071	7.57847	0.797394	-7.12686	-0.388952	-0.0208943	-8.01336	-3.22073	-4.79263	-0.867031	-1.62908
						TCGA-EV-5901	-29.0328	-19.8593	-40.524	-7.41485	-17.5239	-16.4449	1.58583	1.51125	-2.56936	0.554417	-0.709671	0.594628	-1.3043	-1.17151	-5.61944
						TCGA-EV-5903	-14.4015	-5.70383	-15.1481	-1.14136	-10.194	-6.4579	1.68251	2.18322	-3.11629	0.720021	-1.51794	0.18771	-1.70565	-0.0360469	-2.97041
						TCGA-BQ-7046	8.3342	18.3227	8.57459	7.71101	1.452	7.41594	3.69176	0.955504	-5.51701	0.859881	2.51697	1.93848	0.578491	2.26942	4.85495
						TCGA-BQ-7059	-4.56565	2.82013	-11.5179	-2.2147	-5.94792	-4.40324	0.756502	0.43591	0.34141	0.372936	-0.863881	0.330501	-1.19438	5.41631	2.39786
						TCGA-BQ-7060	-5.67986	23.7796	13.8698	8.81288	0.421549	8.15396	2.79421	5.55768	-5.21196	1.71863	2.36692	3.6259	-1.25898	-0.230456	4.6861
						TCGA-BQ-7062	-5.91062	0.255724	2.34699	2.11053	-1.16687	3.56077	0.811749	-0.552121	-4.64705	0.452675	-2.35443	-0.0716685	-2.28276	1.4946	2.84208
						TCGA-G7-6792	0.765484	-10.9164	-14.4166	-3.4654	-11.6853	-5.37595	1.10096	2.96736	-2.5619	0.513921	2.8026	3.07535	-0.27275	-2.72627	-4.26281
						TCGA-G7-6795	-4.85571	3.29436	18.9615	7.81704	12.7728	9.56201	2.20023	-4.40543	-1.29979	-0.495753	-4.13557	-1.77333	-2.36223	-1.23944	5.23608
						TCGA-A4-7583	-7.48357	-3.24801	4.14178	2.0375	-3.51102	-0.595948	1.51454	-0.0509134	-3.36818	0.858949	-1.33276	2.02362	-3.35638	-0.785297	0.614874
						TCGA-A4-7584	-9.27259	13.0774	11.5954	7.63907	-1.11494	7.61746	0.693489	0.884597	-1.25249	1.16827	2.20311	4.1012	-1.89808	-3.3577	2.7702
						TCGA-A4-7734	-30.652	-17.7101	-30.7775	-5.59394	-13.7523	-11.7329	2.10592	1.8498	-1.04728	0.331229	-2.02062	1.09792	-3.11854	-0.899732	-8.2959
						TCGA-DW-7834	-17.1244	-2.87081	15.4015	4.84667	2.43484	7.1016	-2.84826	-2.22923	-2.79582	0.0197482	-6.12452	-1.53365	-4.59087	-0.706678	-2.96699
						TCGA-DW-7836	-14.8504	-8.74218	8.14167	2.08228	2.36735	3.99386	-2.14016	0.168929	-3.02562	-0.0416688	-2.89846	0.288538	-3.18699	-0.235295	-3.29996
						TCGA-DW-7837	-15.9144	6.32885	17.1544	5.5012	3.14861	9.90726	-1.36759	0.521685	-1.44525	0.738907	-4.26036	-1.41463	-2.84573	-6.5773	0.795378
						TCGA-DW-7838	9.17779	9.81849	10.1147	5.8452	-0.475365	4.63411	-0.580419	3.00459	-1.23168	0.89909	-0.693939	0.119248	-0.813187	5.6248	-1.2927
						TCGA-DW-7839	-21.4157	-17.8527	-14.1063	-3.46877	-10.7142	-4.58362	-0.975955	-3.43497	-3.89165	-0.355501	-2.24356	-0.503277	-1.74028	-0.994445	-4.44842
						TCGA-DW-7840	-6.82307	-0.880298	12.8149	4.79363	6.72662	5.49251	1.37768	-4.46612	-0.710245	0.10281	-4.5178	-1.98105	-2.53675	-0.583796	3.19191
						TCGA-DW-7841	-12.2691	-4.72698	14.087	2.90115	4.49644	7.76758	-0.448008	-6.85335	-2.9465	-0.331433	-5.79381	-2.43596	-3.35786	-1.90364	0.136469
						TCGA-DW-7842	-20.7335	-14.8147	-24.9294	-2.49257	-10.3503	-10.4392	2.65608	2.09162	-0.332545	0.562677	-0.97511	1.62176	-2.59687	-4.1034	-10.5371
						TCGA-GL-7773	4.89632	-9.57348	-3.4428	1.29995	-2.66902	-0.752161	-0.634853	1.95545	-2.02538	0.20114	-1.36813	-0.888659	-0.479474	2.53819	-7.48839
						TCGA-J7-6720	-10.0035	10.0832	18.1525	7.3477	3.30466	10.8966	-1.34491	-3.51247	-0.763217	0.599509	-3.74741	-1.5371	-2.21031	4.70893	1.32856
						TCGA-A4-7996	3.39766	7.10734	-4.51122	2.43056	-6.83453	1.61676	0.984094	3.30087	0.857348	0.981735	2.81933	2.84651	-0.0271787	0.229293	3.82762
						TCGA-A4-7997	4.4096	-3.31312	-15.5865	-4.12121	-13.3593	-6.43403	0.406108	1.66131	-1.59596	-0.413922	1.68354	2.33844	-0.654899	-2.64981	0.819955
						TCGA-G7-7502	-11.5917	-7.82123	4.67668	-1.08628	-2.87727	0.194047	-0.916984	-5.26596	0.575227	-0.206842	-1.37071	-0.591523	-0.779183	2.34321	1.23359
						TCGA-A4-8311	-10.3867	-9.22828	-8.91911	0.128692	-6.02258	-2.11642	1.1497	2.6356	-3.67465	0.639469	-1.08409	2.4494	-3.5335	0.273407	-3.62537
						TCGA-A4-8515	-13.9059	4.71752	11.4421	3.45518	-3.37992	6.78573	0.00957639	-1.04112	-3.757	0.872982	2.05315	3.066	-1.01285	-5.16353	3.28484
						TCGA-A4-8630	-2.70503	10.1246	-0.351756	5.17009	-7.99965	2.78687	2.27265	2.69019	-2.2272	1.14726	1.62229	3.00779	-1.3855	0.771497	2.33458
						TCGA-IZ-8196	-19.4374	-5.78599	-25.5231	-1.1375	-15.4027	-8.54818	3.86019	2.82028	0.971923	1.12869	-0.922244	1.72679	-2.64903	-4.03604	-6.85986
						TCGA-B1-A47N	-37.9706	-28.173	11.7871	-2.91598	5.8139	3.38237	-3.00276	-13.3565	-0.258701	-0.921712	-7.38642	-2.72229	-4.66413	-2.0305	-3.89549
						TCGA-IA-A40X	-9.58848	6.21683	23.1921	4.62414	5.72552	10.1895	-2.92108	-10.2767	-6.19758	0.0605819	-3.5211	1.6471	-5.1682	-0.769723	5.06729
						TCGA-A4-A4ZT	-10.449	8.23923	0.861707	2.46007	-3.55417	0.203032	2.1794	1.4156	-1.06759	0.976292	-0.887257	0.0737796	-0.961036	0.98981	1.76719
						TCGA-HE-A5NF	5.55372	26.4152	13.6374	7.2738	1.40214	9.62362	3.14255	1.63192	-1.20161	0.804419	-0.518044	0.038146	-0.55619	2.86107	6.03404
						TCGA-HE-A5NH	-10.9181	-4.08419	-15.9424	-1.43507	-14.4844	-5.4285	1.24822	-1.64589	-2.28325	0.478862	-0.46436	0.836452	-1.30081	-0.241553	-0.498283
						TCGA-HE-A5NI	-3.67334	-3.55603	10.2826	-0.0427005	4.09962	3.9366	0.367993	-3.35104	-3.46326	-0.251428	-3.11732	-0.29359	-2.82373	1.32383	5.41329
						TCGA-HE-A5NL	-8.79574	-0.246793	5.31316	1.49847	-0.336056	3.83018	-0.479571	-2.79856	-4.09849	0.39032	-3.22033	0.163112	-3.38344	-1.76966	2.27436
						TCGA-MH-A55Z	-11.4017	2.94829	32.8792	7.4299	10.3374	13.5204	-0.60757	-3.73075	-1.57136	-0.0310362	-6.65023	-3.87236	-2.77787	-2.1744	2.19227
						TCGA-MH-A561	-10.1411	1.14553	5.97067	5.36499	-1.58912	3.99151	-0.755049	-5.90062	-1.31257	0.90655	-4.75157	-2.29574	-2.45583	2.17175	-2.79124
						TCGA-MH-A562	-11.369	1.52238	46.5894	8.27756	12.8825	20.069	-1.95438	-13.4812	-4.87999	-0.416372	-8.40901	-5.4791	-2.92991	0.946599	6.11195
						TCGA-A4-A5DU	-19.7198	-7.80957	0.340578	0.877872	1.17451	-0.0322751	0.196796	-6.24187	-0.0628186	-0.122162	-2.47873	1.05941	-3.53814	0.689577	3.48419
						TCGA-AT-A5NU	-9.62663	-3.61322	1.36212	2.09596	-2.46618	3.56677	1.25947	-1.13371	-3.32555	0.0482926	-2.39092	0.685224	-3.07614	1.80138	-3.77399
						TCGA-DW-7963	6.85746	23.119	27.8344	10.0835	9.75275	15.1652	-0.52873	2.64369	-1.78613	0.804629	-1.87945	-0.554474	-1.32498	1.08219	8.27971
						TCGA-GL-A59T	6.21431	17.756	36.6517	10.5473	7.94696	17.9464	1.2245	-6.21982	-3.5111	-0.152966	-3.69938	-3.04977	-0.649607	5.82779	8.09614
						TCGA-PJ-A5Z8	-23.6838	-7.2831	-13.3069	-2.08853	-6.02789	-4.98249	0.621891	-2.43096	-2.04074	0.242036	-2.9148	0.261039	-3.17584	2.29219	1.7214
						TCGA-PJ-A5Z9	-3.15959	16.6799	37.109	10.7873	9.4199	18.246	-0.284582	-1.52802	0.126979	0.278986	-3.76293	-2.17329	-1.58964	4.24977	2.70566
						TCGA-A4-A6HP	-2.85226	-0.327364	37.8138	9.10902	11.054	16.311	0.0370128	-10.4687	-2.222	-0.294898	-6.72366	-4.6391	-2.08456	1.02941	6.87015
						TCGA-B1-A654	-20.2071	-7.7391	44.3726	9.49107	12.0254	18.3235	-1.29732	-12.7875	-2.86654	-0.364891	-7.68759	-3.69436	-3.99323	6.26607	1.74022
						TCGA-B9-A5W7	1.93796	14.2878	21.3499	9.60259	5.02088	10.9431	1.77214	1.05269	-1.63817	0.793334	-1.52865	0.192257	-1.7209	-0.135503	3.63418
						TCGA-G7-A4TM	-14.3664	-12.8076	4.89019	-0.421063	-4.6069	1.83287	-0.185208	-6.86672	-2.02279	-0.306188	-5.30875	-1.31115	-3.99761	-1.53192	-1.32172
						TCGA-IZ-A6M8	10.8519	31.5811	71.9746	20.8214	23.0663	31.7114	-1.05788	-1.41533	-7.85088	0.667947	-4.69368	-2.10383	-2.58985	9.95849	7.83633
						TCGA-IZ-A6M9	-8.39492	-10.2078	27.2568	6.40913	8.88378	8.63739	-0.648744	-4.49329	-5.7424	-0.400695	-4.54554	-1.72304	-2.8225	0.674388	-0.550895
						TCGA-KV-A6GE	-11.6924	6.04439	39.3337	8.07786	15.2177	16.2867	-0.678621	-5.15298	-4.67312	-0.402055	-4.91383	-0.91788	-3.99595	0.961626	6.43533
						TCGA-2Z-A9J1	5.33812	17.4442	38.5505	13.1409	10.2723	19.8987	0.385738	-4.19527	-2.87809	0.633305	-3.79948	-0.731888	-3.0676	2.81748	3.60484
						TCGA-2Z-A9J6	-5.27761	9.91044	30.9703	9.28092	11.7182	15.3136	-0.268021	-5.81913	-2.14027	0.233409	-2.55679	0.437042	-2.99383	-0.542005	5.26728
						TCGA-2Z-A9J8	-10.1544	9.82251	20.7601	3.32905	3.56814	11.7329	0.990457	-5.1839	-0.666981	0.130405	-2.80542	0.253098	-3.05852	15.6613	4.9091
						TCGA-2Z-A9JE	-1.37996	12.6887	53.3675	15.5684	13.1335	23.9488	0.153988	-8.99216	-6.60531	0.527992	-6.1239	-2.29088	-3.83302	0.452441	1.73769
						TCGA-2Z-A9JG	3.56614	14.7602	22.4766	9.22155	6.29849	14.8535	3.65312	-3.92435	1.02572	0.898151	-1.78001	0.023091	-1.8031	-0.0933018	3.43692
						TCGA-2Z-A9JL	-13.7653	-9.20497	2.93905	-1.26326	-2.00112	4.10037	-1.18382	-4.24722	0.673596	-0.0364241	-4.8036	-1.20494	-3.59866	-0.355431	0.866536
						TCGA-2Z-A9JM	-16.2745	0.220882	19.3849	5.09256	5.30833	9.73603	1.12579	-5.58242	-1.02103	0.00412365	-5.15965	-1.45546	-3.70419	-2.51795	1.21957
						TCGA-2Z-A9JP	2.99553	18.5202	54.5696	16.3523	18.2137	23.5099	-0.510989	-6.39921	-5.59607	0.143489	-4.72358	-2.17073	-2.55285	1.91655	6.66132
						TCGA-2Z-A9JQ	-9.8917	9.55644	77.8906	21.0719	26.0956	33.7354	-0.821583	-6.95528	-2.54502	0.326591	-5.44389	-2.75183	-2.69206	0.801877	1.50765
						TCGA-2Z-A9JR	-8.30985	2.23744	10.8781	5.1235	2.5472	4.42248	0.706215	-3.76437	-5.18661	0.343014	-0.0357949	1.08868	-1.12447	-1.32086	2.19343
						TCGA-2Z-A9JT	4.37382	24.737	88.0696	23.4304	32.4236	38.384	-0.896187	-9.72507	-3.11315	0.294248	-8.31363	-5.37411	-2.93951	5.75525	8.57567
						TCGA-4A-A93W	-23.9388	-7.62828	12.2632	3.11766	4.25721	7.25258	-2.47075	-7.87466	-2.83707	-0.0225693	-6.16457	-2.27069	-3.89388	1.20648	-0.878579
						TCGA-A4-A772	2.31527	5.36298	15.8206	5.60473	2.11908	7.24473	0.467458	-2.68665	-2.98669	0.149491	-4.20074	-1.16809	-3.03265	-0.843198	4.54082
						TCGA-B3-A6W5	3.19778	16.3068	29.3069	8.73702	6.74718	14.0068	2.23166	-1.87212	-4.10519	0.491737	-3.21981	-2.08165	-1.13816	2.91467	6.66704
						TCGA-B9-A8YH	-8.93292	-0.543938	3.72661	2.49087	-0.321988	3.62734	0.488298	-2.64793	-0.823279	0.483106	-3.55532	-1.0535	-2.50182	-6.19055	1.99033
						TCGA-F9-A7Q0	-7.3077	-4.91635	12.4418	1.92607	5.51863	4.03791	1.96161	-0.837103	-2.83671	0.271916	-3.63182	-1.13556	-2.49626	1.66235	-3.55676
						TCGA-F9-A7VF	5.06039	12.079	66.4949	16.6409	20.031	27.8793	-1.61756	-4.79979	-5.11617	-0.171377	-3.9298	-2.60222	-1.32758	5.19559	7.19606
						TCGA-G7-A8LE	-28.5469	-18.1272	-22.6786	-3.66151	-9.93686	-9.61246	-0.119655	0.595498	-0.707556	0.314706	-2.13242	0.962387	-3.09481	-2.01267	-5.19453
						TCGA-GL-A9DC	14.8283	4.08988	-1.14859	1.6057	-4.00322	0.276787	3.06086	1.39349	1.20493	0.538798	1.07918	1.38474	-0.305561	2.13561	2.41429
						TCGA-GL-A9DD	0.265896	8.21968	10.3125	3.61861	1.37566	5.67132	0.319999	-0.197481	-2.27135	0.453535	-1.15486	1.18589	-2.34075	7.01648	5.25585
						TCGA-KV-A74V	-14.1359	28.1876	49.7949	15.2095	16.9561	24.6961	1.57997	-7.81856	-3.31138	0.0556326	-0.874922	0.00710597	-0.882028	-0.674008	10.8753
						TCGA-MH-A854	16.1215	3.96253	54.8291	10.9049	17.0333	24.2063	-2.07933	-4.30932	-2.41988	-0.651813	-6.76408	-3.8592	-2.90488	3.60654	0.00536247
						TCGA-MH-A856	0.8335	-18.1821	10.1598	0.355594	4.49614	5.21287	-2.70894	-6.2139	-1.96001	-0.00839163	-5.6291	-2.05969	-3.56941	-1.91261	-6.20403
						TCGA-O9-A75Z	-24.8165	-14.3876	-4.41139	-0.311306	-4.67346	-2.15918	-0.319217	-2.04574	-1.82206	-0.155666	-3.51835	0.0263309	-3.54468	-2.60799	-4.55405
						TCGA-P4-AAVM	6.46825	34.2919	38.8047	12.5452	10.756	18.3642	1.88047	4.725	-3.65185	1.24621	1.19913	3.98219	-2.78306	3.86438	7.55739
						TCGA-SX-A71R	-14.5708	-13.6511	18.6441	2.82096	8.50056	5.99255	0.768998	-5.68545	-2.94527	-0.288668	-3.4111	1.55786	-4.96896	-3.98887	-0.469445
						TCGA-SX-A71S	-35.873	-18.0941	-20.8336	-3.97368	-11.3169	-9.66815	0.244664	-0.466072	-1.6148	0.3642	-2.79226	1.06851	-3.86077	-0.592437	-7.76747
						TCGA-SX-A71U	0.950203	2.49374	13.0242	5.27147	2.01289	7.14546	1.47312	-4.59014	-2.5687	0.286583	-2.05952	0.576925	-2.63644	0.784507	3.31431
						TCGA-SX-A71V	2.66639	23.3569	24.9036	10.7241	4.95467	12.9373	1.99936	-1.32413	-3.72927	1.19196	-1.43497	-0.200306	-1.23466	2.29168	6.03788
						TCGA-SX-A71W	3.79261	7.06566	25.2428	8.20274	8.66239	12.826	1.66743	0.860421	-1.79161	0.376036	-1.26239	-1.04362	-0.218768	1.15437	-0.768554
						TCGA-SX-A7SN	-1.28014	-1.68207	15.935	5.28868	6.10418	7.99917	0.570602	-2.98023	-4.42123	0.12413	-4.28097	-0.374067	-3.9069	3.81444	-2.41386
						TCGA-SX-A7SQ	0.423897	-1.62677	5.69133	2.28072	-1.66471	3.89482	0.991635	-1.81103	0.842618	1.16473	-1.75688	-0.187194	-1.56969	0.621895	-1.41862
						TCGA-SX-A7SS	-3.13107	4.62368	33.4229	9.06165	10.3227	15.9703	0.42919	-0.160548	-1.94762	0.215672	-2.82867	-0.666514	-2.16215	-1.88869	3.58988
						TCGA-SX-A7SU	-28.5147	-21.164	-1.78069	-2.86789	-2.30814	-2.22448	-0.340533	-8.59918	-1.31691	-0.616148	-9.16484	-2.32649	-6.83835	-1.70956	-4.1975
						TCGA-UN-AAZ9	-11.9002	2.66696	5.11395	0.0566457	-2.85093	2.44593	1.07064	-0.435461	-2.77336	1.01571	0.58043	1.73385	-1.15342	0.694457	-3.83729
						TCGA-UZ-A9PK	-8.16119	2.03692	13.4251	5.10031	2.3156	5.75955	-0.144868	-3.07905	-2.67523	0.0961068	-2.42155	-0.653857	-1.7677	3.50901	1.07827
						TCGA-UZ-A9PO	12.038	30.4525	27.9411	11.6967	7.12899	15.3584	2.01254	-0.372108	0.2946	1.41871	1.52133	1.61463	-0.0933071	2.66872	7.2647
						TCGA-UZ-A9PP	-9.2932	-8.14486	1.23148	-0.19449	-1.14735	0.243122	0.765931	-0.804843	-0.215319	-0.0960937	-2.38201	0.556343	-2.93835	-0.518984	-0.313084
						TCGA-UZ-A9PR	-28.176	-13.1143	-12.9827	-2.91656	-8.7276	-5.37898	0.276967	-1.2601	-1.49451	0.0544493	-1.74608	0.234733	-1.98081	-2.65958	-3.28162
						TCGA-UZ-A9PV	-3.31005	-4.65253	8.46836	2.64229	-1.80866	2.63178	0.35868	0.846692	-3.39473	0.329797	3.18232	3.57204	-0.389723	1.09716	1.79001
						TCGA-UZ-A9PX	-22.5042	-1.76479	8.30079	1.18356	-0.344088	4.27682	0.393863	-8.60758	0.0761397	-0.0351328	-3.28717	0.0252558	-3.31242	-3.27356	2.26015
						TCGA-UZ-A9Q0	1.40349	-9.62471	17.0141	2.92388	5.06221	6.55814	-1.13648	-5.50891	-6.08323	-0.323394	-1.90865	0.474331	-2.38298	0.949839	1.44493
						TCGA-UZ-A9Q1	11.9879	37.7053	38.9953	11.7504	9.22179	18.9555	2.24625	4.9581	-2.61087	2.01069	4.41186	4.36981	0.0420555	3.53664	8.16999
						TCGA-Y8-A894	-16.5947	-18.4439	-14.0125	-1.97836	-8.23083	-6.06074	0.495169	1.47198	0.910501	0.498146	-2.41364	-0.245789	-2.16785	-1.0646	-8.71385
						TCGA-Y8-A895	-13.0735	-7.80034	0.429989	1.54751	-2.03477	0.0884265	-0.494501	0.38157	-6.4582	-0.0133086	-2.71099	0.141426	-2.85241	-1.50913	1.51098
						TCGA-Y8-A897	1.58789	4.62543	4.81308	2.93709	-1.71365	4.55476	-1.1148	2.2706	-3.67188	0.500586	-4.14182	-1.69358	-2.44825	4.04657	0.453549
						TCGA-Y8-A898	-2.22613	11.9677	37.6566	11.8314	11.3462	17.6909	-2.55472	-9.42895	-4.04965	0.252675	-7.55887	-3.91053	-3.64835	8.11051	1.17451
						TCGA-Y8-A8RY	-10.6411	-4.4134	6.85116	3.18661	3.67063	5.5219	0.820797	-3.08504	-0.410674	0.131195	-4.98445	-2.99057	-1.99387	-0.772109	1.75226
						TCGA-Y8-A8RZ	0.13828	12.5027	24.0258	3.86167	10.6039	13.7628	-0.167474	-6.5749	-1.43952	-0.292438	-2.42608	0.977281	-3.40336	11.588	5.62912
						TCGA-Y8-A8S0	-21.8619	-10.9466	-7.04444	-0.27332	-5.03068	-1.70109	0.950393	1.77254	-1.14799	0.478786	-0.515463	2.08002	-2.59548	-1.58964	-2.42052
						TCGA-AL-3471	-18.0031	-13.6955	-6.19142	-1.74587	-1.17225	-1.29939	-0.168599	-0.687118	4.14239	-0.174311	0.583271	2.43478	-1.85151	1.46601	-0.52516
						TCGA-B9-4113	-18.9076	-9.10598	-22.473	-3.88878	-10.1715	-7.56308	-1.24257	-0.979087	1.94351	0.361326	-4.84778	-1.84148	-3.0063	-3.34007	-0.595898
						TCGA-2Z-A9JS	-4.81707	-2.4133	1.07866	3.45918	-2.0002	3.79336	1.20598	1.12803	-1.99017	0.571964	-0.741094	2.08047	-2.82156	1.17618	0.720506
						TCGA-IA-A83W	-9.90645	-16.6662	-1.45018	-4.08518	-1.71045	-0.445894	-1.05117	-1.72493	0.0174037	-0.374719	-5.30922	-1.77354	-3.53568	-1.07162	-4.81351
						TCGA-SX-A7SP	2.29531	10.4862	22.9659	7.44988	5.04507	10.0716	-0.742732	-0.810514	-4.77946	0.23171	-0.801305	-0.723845	-0.0774606	6.64563	1.63799
						TCGA-UZ-A9PJ	-15.732	-5.72079	-1.80422	1.86469	-5.20069	-0.0536709	0.308654	0.294065	-0.819518	0.51133	-2.00007	-0.349472	-1.6506	-3.28614	-6.315
						TCGA-UZ-A9PU	-11.4727	-6.95481	1.08967	0.169361	-3.87521	-0.52597	0.595479	-1.64182	-2.99891	0.392407	-0.0552375	1.93452	-1.98976	-6.00706	-0.00874619
						TCGA-BQ-7051	-3.88972	13.5492	-7.51451	1.49757	-8.91389	0.281207	3.82457	1.77201	-1.02133	0.978664	4.08197	4.19258	-0.11061	9.95658	2.76195
						TCGA-B1-7332	2.09722	7.80558	23.6551	3.41831	7.77977	8.64946	0.6817	-3.55509	-3.56941	-0.0360074	-4.57429	-3.58396	-0.990333	6.80895	3.00798
						TCGA-B9-7268	7.44293	9.65898	15.1566	5.62937	0.382084	8.69535	2.23676	7.03231	0.0683657	1.45735	0.722228	3.89206	-3.16983	2.03657	2.85802
						TCGA-B9-A5W8	-9.16161	3.58063	5.27653	-0.890111	-1.09682	1.05186	1.727	-1.33666	-3.43303	0.34061	-3.4511	-0.763197	-2.6879	7.78458	1.96622
						TCGA-A4-A5XZ	-0.858181	22.5618	25.4092	7.74495	4.39076	12.6505	2.91517	2.50481	0.436512	1.20426	1.19019	1.15229	0.0379006	0.721847	8.8883
						TCGA-2K-A9WE	4.41283	5.45558	9.16368	1.85149	1.59904	5.03976	-0.664769	-3.05672	-2.77366	0.0275531	-1.138	-0.499363	-0.638634	7.72617	3.05939
						TCGA-2Z-A9J5	5.4797	13.2712	49.1596	11.0757	16.9139	21.3929	-0.852297	-8.15072	-3.87684	-0.583509	-4.90131	-3.26839	-1.63292	6.96418	7.45211
						TCGA-4A-A93Y	-5.46621	11.7466	9.40848	3.08284	5.97842	5.75196	-0.842751	-4.3468	-5.04723	0.184286	-2.19517	-0.242539	-1.95263	8.90695	2.32982
						TCGA-MH-A855	-5.63415	16.9778	23.9664	8.85713	10.2677	13.3265	-2.53743	-2.21745	-4.32088	0.778015	-2.72909	-0.134281	-2.59481	2.99542	4.03023
						TCGA-SX-A7SR	-9.53729	6.27032	14.5377	8.95081	1.42805	9.02907	1.90225	-1.29545	0.477459	0.90907	-1.85014	0.865393	-2.71554	-2.5087	-1.81077
						TCGA-UZ-A9PL	-7.01734	-12.3514	-3.09161	-0.199803	-0.690025	0.359515	1.10547	-4.75453	0.443968	-0.689643	-2.14912	0.442404	-2.59152	0.281169	-0.202742
						TCGA-UZ-A9PM	14.2654	19.519	28.656	9.65822	6.16921	13.8653	0.436338	-4.4631	-3.70985	0.696378	-2.57971	-0.665552	-1.91416	3.46204	3.62894
						TCGA-UZ-A9PS	8.34156	17.9238	19.9541	9.99248	4.34467	13.5409	0.89209	9.55248	-2.68277	1.31661	0.5846	0.891388	-0.306789	4.39382	0.935002
						TCGA-V9-A7HT	4.79356	3.48299	1.47673	1.83947	-1.32385	2.3842	3.0069	-3.40146	-2.33811	-0.177714	-1.66158	-0.197635	-1.46394	3.27192	6.07143
						TCGA-2Z-A9J3	-2.34317	-8.0945	14.5013	3.739	-3.52677	3.13049	1.77421	-6.93061	-4.88896	0.325024	-1.99885	1.33883	-3.33767	0.93698	3.8791
						TCGA-IA-A83S	6.76276	19.0548	35.1847	9.6268	9.62769	15.9281	-2.17814	2.73687	-2.43085	0.635374	-2.69025	0.577186	-3.26743	5.60885	6.65481
						TCGA-IA-A83T	-10.4256	5.60225	18.9699	3.96717	5.55862	7.07131	0.700725	-8.49429	-2.70049	-0.5058	-5.55862	-3.17834	-2.38027	6.39019	7.66696
						TCGA-B9-5155	-13.3518	-2.09462	-13.4031	0.0543062	-9.03662	-3.74399	0.305194	3.22764	-2.70534	0.623326	2.04339	2.62347	-0.580078	0.870048	0.534074
						TCGA-G7-6797	-5.01888	-9.16952	-14.1847	0.0501057	-3.70667	-4.40558	3.26878	0.595363	-2.47735	1.00397	-0.925579	2.66986	-3.59544	-2.90038	-3.33683
						TCGA-A4-8516	-9.52026	11.8669	25.6401	7.45256	5.91464	11.0889	0.72555	-3.9568	-2.42441	1.39353	-5.85038	-0.667963	-5.18241	-1.29982	3.05781
						TCGA-B1-A47M	-3.38097	-3.39429	21.1683	4.271	2.78638	6.37237	-0.439319	-7.92475	-8.38884	-0.896724	-5.67229	-2.08839	-3.5839	8.36149	2.35609
						TCGA-GL-A59R	-4.06448	5.83588	4.91434	4.75035	0.491469	6.35099	1.26384	-1.38389	0.80322	0.73817	-4.59303	-2.31247	-2.28056	-0.845159	0.552897
						TCGA-UZ-A9PZ	-12.8496	-11.5863	11.0404	1.36563	2.55237	5.50437	0.40637	-4.36329	-8.45485	-0.280437	-2.90624	0.612946	-3.51919	-1.5219	1.62022
						TCGA-G7-A8LD	-23.563	-24.0678	-19.6803	-1.16609	-9.95755	-12.7367	3.07986	-10.5114	-3.21561	-0.804559	-6.97867	-3.09587	-3.88281	-1.51102	-1.47605
						TCGA-P4-AAVL	-5.00064	-18.6775	9.35116	0.510516	2.59642	3.09572	-0.953306	-6.24491	-4.94543	-0.993092	-5.42609	-4.36921	-1.05689	-2.04579	0.141757
						TCGA-UZ-A9PQ	-6.5123	6.53535	27.44	6.97603	5.46643	12.304	-0.450751	-8.31753	0.901124	1.35185	-1.99703	-0.0407002	-1.95633	-4.0057	0.4371
						TCGA-GL-6846	-16.8386	-0.757453	-9.7413	-1.20801	-10.6741	-3.27386	3.97403	3.3096	-2.522	0.794258	-0.631839	1.55425	-2.18609	-0.780165	3.30609
						TCGA-AL-7173	10.8386	-0.661968	33.6309	4.91124	12.3241	13.3982	-0.565142	-0.596229	-2.21331	-1.05486	-1.46874	-2.80388	1.33514	9.97734	3.17009
						TCGA-G7-A8LB	-24.203	-17.3067	37.0757	3.66103	12.7727	13.5294	-2.18423	-10.676	-6.10901	-0.38986	-4.67956	0.36932	-5.04888	-4.74112	2.64339
						TCGA-2Z-A9J7	7.549	7.65964	35.4129	11.7754	9.78563	17.165	2.00427	-5.85115	-0.869296	0.521651	-3.96782	-1.54204	-2.42578	1.11025	0.239925
						TCGA-A4-7288	-13.7709	13.7333	-2.34291	2.04268	-6.17472	-1.39914	3.85845	1.44234	-0.210859	1.44392	4.10216	4.8078	-0.705648	-1.00308	3.27612
						TCGA-5P-A9KA	-12.7181	-9.37829	-4.12382	-0.337693	-4.62192	0.226941	-0.0968792	-1.83466	-0.669887	0.241991	-2.34896	-1.47053	-0.878431	-2.26161	-1.00457
						TCGA-5P-A9K9	-9.3817	5.26486	7.40685	2.49232	0.948756	7.22192	5.81242	-4.62362	-0.67685	0.31715	-3.77663	-0.545027	-3.2316	10.6062	5.9747
						TCGA-BQ-5876	-1.909	23.0357	1.89968	4.79979	-1.09032	7.44779	2.62213	4.70466	2.49208	0.83679	2.68513	3.07637	-0.391243	5.72358	3.43291
						TCGA-BQ-5881	8.7259	25.729	67.7659	14.8471	23.3201	28.7651	-1.43466	-7.16966	-5.82964	0.172706	-3.06167	-0.806707	-2.25497	13.6411	10.151
						TCGA-BQ-5883	-10.9077	25.3701	10.7754	7.51272	0.86075	8.63972	-0.0200817	5.57176	1.92286	1.55626	0.915248	1.4248	-0.509557	1.00314	2.79411
						TCGA-BQ-5884	-12.5369	11.8288	-20.7613	-5.85529	-11.2506	-4.03592	2.75805	11.2614	-0.545372	1.56869	4.95051	3.8574	1.09311	-3.45129	3.88656
						TCGA-BQ-5892	18.6256	15.0096	4.22243	2.85001	0.406135	3.52424	2.28086	1.702	0.964531	0.6348	4.12805	-0.0813337	4.20939	-1.50508	5.41036
						TCGA-BQ-7050	-12.4603	11.8159	11.5178	3.18672	2.80153	8.69474	-1.81565	0.326164	0.240012	0.615195	0.29243	2.82602	-2.53359	-0.203412	4.08392
						TCGA-BQ-7055	-15.2647	31.573	39.1881	13.1756	18	17.576	0.783528	-5.80992	4.25956	2.20459	1.66442	3.13261	-1.4682	-3.59359	-8.65025
						TCGA-BQ-7061	0.910249	17.1547	0.544551	1.5826	-1.39518	5.12502	4.21377	1.16369	-1.14913	1.04045	-0.159671	1.36398	-1.52365	1.16017	6.23073
						TCGA-G7-6790	2.86077	25.0209	11.6678	7.30614	-0.456964	7.31508	2.9951	-1.15542	-6.03517	0.666637	3.10638	2.54295	0.563422	6.60666	9.54563
						TCGA-G7-6796	-14.1067	6.94987	30.9202	8.9313	11.4502	15.5796	0.156004	-3.56222	-5.37346	-0.472296	-1.71233	-1.13707	-0.575266	4.1838	1.02502
						TCGA-HE-7128	-5.84662	3.11152	-14.6488	-1.27211	-8.58183	-3.31743	2.36641	2.96634	-2.22951	0.872181	1.56395	0.721199	0.842748	-1.62117	3.435
						TCGA-A4-8098	6.01918	5.71484	4.23261	-0.0948985	2.0238	2.13153	3.74637	-6.02033	-1.21836	0.876193	-2.40378	0.767565	-3.17134	0.607381	0.800958
						TCGA-A4-8312	-2.4406	20.2226	27.9255	10.0611	6.11427	15.5448	-2.16317	1.29936	-0.927467	1.32108	-1.70079	0.0354127	-1.7362	1.12804	-0.921076
						TCGA-A4-8518	21.5434	45.9012	38.4186	15.0017	8.32238	21.4933	3.88359	5.22398	0.503247	1.32956	5.85912	2.10958	3.74953	9.3597	12.953
						TCGA-GL-8500	-2.50823	15.4127	27.9697	9.50699	7.92286	11.5999	0.219297	-0.460655	-2.61086	0.935443	-3.81144	1.29507	-5.10651	0.964122	4.05548
						TCGA-A4-A48D	10.5027	29.4843	36.9964	7.03004	10.3131	13.3886	0.206129	-1.35953	-2.45872	1.21696	1.55179	2.659	-1.10721	9.54444	6.63312
						TCGA-MH-A560	11.7642	38.3332	72.9215	21.4497	20.7394	34.7378	1.08538	-4.35398	-3.38713	0.980069	-3.97434	-0.430235	-3.54411	4.19072	8.61981
						TCGA-P4-A5E7	2.14063	3.28955	0.229064	4.32006	-4.53721	2.07111	-0.271496	0.312619	-1.49925	0.75672	-2.66794	-1.12851	-1.53943	0.902892	-2.47221
						TCGA-P4-A5EB	5.48584	19.0271	16.7874	3.20963	2.96553	8.4576	0.181937	-5.45595	0.329692	0.601764	0.310957	0.985234	-0.674276	11.855	3.70863
						TCGA-P4-A5ED	-21.7064	-38.9888	-31.4629	-12.0016	-7.61863	-14.7405	-2.91454	-3.14151	-1.10535	-2.79711	-6.96428	-2.83563	-4.12865	1.05125	-4.46638
						TCGA-A4-A5Y0	12.6837	25.495	35.2963	12.7186	9.68317	21.3314	2.42735	-1.09409	-1.84287	0.810089	1.34006	0.785064	0.554996	14.7482	3.9083
						TCGA-B1-A655	-0.246029	34.2734	29.048	12.4132	10.3923	17.2938	2.1794	4.82398	1.51988	1.77645	2.61038	1.6996	0.910784	3.14729	-0.751188
						TCGA-B1-A656	7.94597	16.6197	52.4512	9.76718	16.8498	22.0211	-2.43303	-9.44405	-1.8635	-0.0303144	-7.6693	-3.65959	-4.00971	8.21581	6.37171
						TCGA-KV-A6GD	-3.46742	2.9829	12.6884	4.08507	3.40149	5.21024	-1.17244	-3.98018	-1.02683	-0.171676	-3.47178	-1.88244	-1.58934	3.16738	3.77781
						TCGA-2Z-A9J2	13.2334	29.1451	71.0716	18.6343	23.1548	31.943	1.55824	-6.69179	-3.34818	-0.197455	-6.26139	-0.397533	-5.86386	7.02445	10.7243
						TCGA-2Z-A9JD	-7.119	28.1675	31.8063	12.8876	6.2904	17.063	3.49554	-2.6857	-4.89416	1.30967	0.113834	1.83733	-1.72349	1.80061	5.77243
						TCGA-2Z-A9JN	-7.61655	22.8182	14.9255	8.78944	5.32476	10.9175	-0.703923	2.29666	2.16367	1.13845	-1.1182	1.28916	-2.40737	1.99899	0.0275993
						TCGA-B9-A8YI	4.99305	40.9563	36.3425	13.3044	10.1448	21.5092	3.45388	-0.131137	-0.0209491	1.54702	4.47215	4.19877	0.273382	5.92595	10.8537
						TCGA-G7-A8LC	-7.81827	5.84521	46.4467	8.54552	15.3994	18.0873	-0.642213	-4.57723	-0.531362	0.668385	-2.15303	-1.16658	-0.986455	2.93228	-3.8551
						TCGA-GL-A9DE	-8.33622	21.6743	16.9497	7.19442	1.98861	9.25555	1.45422	-2.99153	-1.29873	0.763633	0.520306	3.47632	-2.95601	-0.546489	9.86573
						TCGA-PJ-A8JU	n/a	n/a	n/a	n/a	n/a	n/a	n/a	n/a	n/a	n/a	n/a	n/a	n/a	n/a	n/a
						TCGA-WN-A9G9	-3.40017	-6.87553	9.68729	-2.92475	4.21798	0.465903	-2.23926	-11.4445	-5.61689	-1.1844	-3.59101	-1.7477	-1.8433	1.3995	3.17112
						TCGA-BQ-7045	16.2384	10.0341	10.3355	7.05166	1.84428	6.29047	-1.41485	6.64066	-3.78514	1.06638	2.30336	1.51108	0.792279	3.85364	3.66537
						TCGA-IA-A83V	-1.59207	6.39019	15.7935	3.06253	5.17069	6.1323	1.15363	-6.06284	-4.28673	-0.312976	-2.66307	-0.442116	-2.22095	8.95791	3.26207
						TCGA-AL-3473	12.8898	10.4862	31.2228	5.80104	11.44	13.7301	-5.40522	-5.08796	1.32435	-0.384865	-0.789915	-1.40295	0.613033	-0.448001	1.55825
						TCGA-HE-7129	2.74809	4.09774	0.548163	2.72568	-6.0903	1.96229	4.59105	6.15718	-3.21133	0.840846	4.3253	3.41589	0.909409	-2.18345	-1.83056
						TCGA-IZ-8195	8.79132	28.2222	38.2361	17.3994	9.63409	20.3695	0.0489703	3.43196	-2.51058	1.35289	5.63036	3.48744	2.14292	2.79736	5.09027
						TCGA-B1-5398	8.09028	17.3431	-0.820437	-1.81603	-4.05593	-1.18019	1.80712	-2.393	-0.872406	1.18254	1.67796	3.27123	-1.59328	7.90098	1.05491
						TCGA-BQ-5875	9.11793	34.4617	27.2717	11.2642	5.63614	16.7615	4.01097	4.51873	-2.19882	2.29384	2.43494	4.23551	-1.80057	4.20702	2.60672
						TCGA-BQ-5878	-5.39	-0.538575	-18.2882	-2.65484	-9.43725	-3.20532	1.02498	5.87456	-0.969386	-0.380879	2.89702	2.16174	0.735271	14.6938	3.5422
						TCGA-BQ-5890	3.67783	14.5351	44.0199	9.49714	12.0739	22.3879	-0.756187	-6.66698	-4.32794	0.0743219	-1.04148	0.577011	-1.61849	6.31024	7.71956
						TCGA-BQ-5891	9.16923	9.13555	1.65276	5.6153	-0.592418	5.34412	4.55517	3.29355	1.07444	1.7213	0.647777	0.761129	-0.113352	1.22124	5.2206
						TCGA-BQ-5887	1.60157	6.74945	16.5469	5.28273	12.075	9.90433	0.637624	4.80932	-2.06038	-0.351678	1.6856	1.92147	-0.235873	5.76193	3.65947
						TCGA-BQ-7044	6.54756	8.9132	16.31	4.71125	3.89818	3.8217	1.21379	-5.93328	0.181061	0.854874	-2.32791	1.29219	-3.6201	12.304	2.66705
						TCGA-BQ-7048	5.34735	24.6137	32.4016	10.262	13.8951	18.439	-0.83338	-0.350387	-0.797513	1.34388	1.48409	2.55411	-1.07002	4.81815	5.87343
						TCGA-BQ-7053	-6.12568	16.7506	15.287	7.26904	4.85332	13.5265	1.62203	-1.29701	-4.40066	1.45247	-0.885407	1.54489	-2.43029	2.63218	3.46458
						TCGA-B9-A44B	15.2918	-0.0773334	-4.73221	-0.35373	-0.572356	-2.97031	1.19342	-6.09792	-2.47314	-1.20447	-1.15416	1.10851	-2.26267	7.75598	8.43191
						TCGA-P4-A5E6	-7.44672	-4.75708	24.7206	-0.282454	7.66694	8.98313	-2.70371	-10.134	-4.65898	-1.18309	-3.36523	-0.17394	-3.19129	9.93401	3.00513
						TCGA-Q2-A5QZ	-1.88326	11.5325	76.7287	14.9137	28.2982	39.1912	2.67343	-20.3114	-7.83566	-0.572121	0.803268	-2.26233	3.0656	13.1472	12.9024
						TCGA-B9-A69E	-2.70952	25.2213	36.6562	10.1756	14.3641	16.2499	-0.19941	2.61022	-6.05574	1.38822	-1.31501	2.27415	-3.58916	2.65401	9.5519
						TCGA-2Z-A9JI	-12.1374	-5.76534	-0.216908	-1.22919	-2.52125	3.19842	5.80544	-13.7672	-0.994509	0.39143	-4.61911	-2.03714	-2.58197	4.50223	2.30549
						TCGA-2Z-A9JK	9.70644	-6.75242	3.78182	-0.707649	0.971827	-0.473869	-0.353847	-4.13472	-3.11153	-1.06696	-0.617399	-1.71543	1.09803	3.2256	1.10128
						TCGA-5P-A9JU	13.7456	18.6244	37.3672	11.5075	9.75218	18.3045	1.36591	-3.78267	-1.40513	0.61351	2.33995	1.36012	0.979824	0.152478	5.15257
						TCGA-F9-A97G	7.29862	33.2731	24.7423	10.6967	8.91249	12.3633	0.734633	0.264433	0.576128	1.37847	2.05228	4.29386	-2.24158	4.44563	5.87472
						TCGA-P4-AAVK	11.7664	34.2185	45.0684	14.2027	16.6902	24.2313	0.492988	1.23259	-0.636321	1.43159	-0.0460661	1.34068	-1.38674	-0.115793	10.2971
						TCGA-BQ-5880	10.4694	24.676	38.275	10.345	14.3514	21.6301	0.572214	-0.723963	-1.25849	0.428344	-0.552451	0.126537	-0.678988	5.45793	7.45587
						TCGA-BQ-5882	3.25132	10.6377	4.19853	2.24519	2.08319	7.75078	2.53683	-0.944212	0.941682	0.631873	0.959789	0.497619	0.46217	6.54574	6.47854
						TCGA-BQ-7058	2.56549	22.0246	43.6675	6.78813	11.7598	22.0474	2.04868	-5.41785	-2.52363	0.344182	-1.26027	0.278054	-1.53832	7.06326	7.14789
						TCGA-A4-7585	5.04031	23.2605	1.09142	3.21921	-1.35454	6.21397	2.33433	3.45443	1.456	0.860988	3.18055	1.64399	1.53656	6.9279	7.10004
						TCGA-G7-7501	-5.69707	0.865109	4.4664	1.26955	0.822002	3.16409	-1.03441	0.917965	3.16449	-0.0590862	-2.16314	1.27408	-3.43722	2.36849	5.93041
						TCGA-J7-8537	0.249051	-1.73315	-8.60026	-2.60574	0.0932834	1.00717	3.78179	-5.12007	-3.25822	0.0332954	-1.88613	1.47923	-3.36536	8.25682	4.51572
						TCGA-A4-A5Y1	-11.6599	-8.00259	-11.3214	-4.01827	-5.78784	-5.97502	-0.368994	-3.36084	-2.11796	0.507485	-1.31368	-0.955898	-0.35778	3.99195	1.12938
						TCGA-4A-A93X	11.7097	21.8552	27.9166	10.7492	7.56536	17.2317	3.24479	-9.84373	0.459588	0.894783	0.597663	3.42858	-2.83092	11.3054	3.51019
						TCGA-AL-3466	-8.69318	-7.9359	-12.3072	-2.74611	1.66809	-0.852601	4.9164	0.999862	4.95034	-0.360605	0.137054	2.25342	-2.11636	13.5011	-3.61475
						TCGA-G7-6789	10.0847	-8.12747	-5.20788	0.553713	2.51472	-1.17642	4.94522	0.0605042	-1.74388	-0.0180527	1.74259	-0.641195	2.38379	5.07542	0.859941
						TCGA-A4-A57E	13.5609	10.4396	18.8049	3.91756	4.88058	13.9173	0.638341	-3.93621	1.79169	0.821606	-0.506386	0.307934	-0.81432	9.67914	7.72605
						TCGA-SX-A7SM	-2.89634	7.76384	23.8152	6.20741	6.37434	12.3249	0.691653	-7.51261	0.394561	0.193454	-6.88863	-1.61347	-5.27516	4.09596	4.32947
						TCGA-A4-7915	-13.2735	-9.30784	-19.2095	-5.23672	-6.02089	-6.23908	1.24241	6.14221	-0.891883	-0.440088	-1.94231	-1.42228	-0.520029	11.989	0.127452
						TCGA-GL-7966	-21.4833	-19.5484	-42.2798	-8.1192	-14.6608	-18.5351	-2.26985	5.25478	0.0864614	-0.273034	-3.93176	-0.252949	-3.67881	8.80081	1.02052
						TCGA-F9-A4JJ	-11.4922	-9.10506	-15.1289	-2.2022	-6.4967	-6.81818	-1.40347	0.68395	-3.4029	-0.0608331	-3.85415	-0.104722	-3.74943	14.8167	5.28322
						TCGA-P4-A5E8	-6.33744	3.05898	-8.67613	-4.08642	-1.30406	-1.60969	0.608059	9.29837	-4.61494	-0.935242	-3.34438	-1.10038	-2.244	9.03132	5.74707
						TCGA-P4-A5EA	-16.226	-24.4977	2.8901	-2.69237	4.44338	1.20964	-3.3723	-9.4296	-11.5021	-2.13135	-7.25571	-4.04259	-3.21312	11.2168	-0.607107
						TCGA-BQ-5879	3.58543	-7.70664	-36.3156	-4.08908	-12.0345	-14.2213	2.6378	11.2401	-3.90262	-0.689563	-1.16388	0.131772	-1.29565	11.8223	0.330474
						TCGA-BQ-5894	-10.8087	-14.0212	-20.6854	-3.44509	-5.94832	-7.55948	0.198799	1.40484	-8.14186	-1.29331	-5.55069	-2.23697	-3.31372	10.6582	2.25698
						TCGA-F9-A8NY	8.7426	13.3794	13.0352	7.76162	6.37817	9.55433	1.75104	-1.93255	-0.8526	0.152983	-2.64136	-1.49769	-1.14367	10.3668	6.03198
						TCGA-BQ-5893	8.98041	-3.28394	-12.2542	-4.25188	-3.58809	-1.33155	0.370965	-0.164418	-3.33373	-0.780897	-1.66141	-0.19401	-1.4674	16.6109	0.562582
						TCGA-G7-6793	5.50361	-10.1839	-12.7752	-2.63811	-4.26839	-4.33338	4.9195	6.40235	-2.82884	-0.617853	-1.81855	-1.75181	-0.0667347	9.523	0.162129
						TCGA-B9-4117	-20.1574	-12.4417	-41.7627	-9.89303	-15.4148	-16.3998	1.03471	-0.698152	-1.2657	0.577638	2.06294	2.14785	-0.0849099	2.91228	-1.89515
						TCGA-A4-7286	16.1797	23.2368	30.6675	8.88432	10.4512	14.4424	5.21199	-4.26524	-5.26401	0.95827	0.578941	0.592599	-0.0136577	6.22198	8.21421
						TCGA-5P-A9KE	7.99363	26.6483	45.3792	14.1671	15.5171	22.4029	0.695524	1.98054	-4.20971	1.01644	0.827736	0.682577	0.145159	7.25707	3.21679
						TCGA-B3-3926	-12.9183	-5.02054	-21.0918	-5.72779	-8.36766	-6.76002	3.29236	4.29522	2.08821	1.02829	2.7514	2.45074	0.300654	0.133176	-4.00121
						TCGA-B3-4103	-16.1797	-7.16817	-28.4557	-4.03284	-13.6528	-9.5989	0.254641	2.69176	-0.372159	0.369616	2.07959	5.53412	-3.45453	-2.82279	-1.31367
						TCGA-BQ-5888	1.31824	1.94859	37.1034	9.75423	10.7375	20.7891	0.0329664	-1.8199	-3.0859	-0.360073	-4.62694	-2.48112	-2.14582	1.69581	-3.47236
						TCGA-EV-5902	5.14048	-2.82777	4.99195	2.24093	-2.36876	3.90902	-0.392573	2.63945	-2.09843	1.51519	1.26203	2.51	-1.24797	0.571635	-4.22273
						TCGA-DZ-6132	-15.9841	-6.21029	-24.3849	-5.16003	-9.14539	-8.3117	0.989876	0.198797	-2.77783	0.193926	-3.18686	-1.26113	-1.92573	2.17967	0.989506
						TCGA-DZ-6134	5.53108	14.2454	-2.25544	2.34833	-2.22083	3.14198	2.41488	8.90311	-3.39695	1.44232	1.1323	1.66954	-0.537235	4.04602	3.93548
						TCGA-DZ-6135	-13.9346	-13.0279	-26.081	-7.02407	-15.1679	-10.8416	-0.783762	-0.0347431	-0.340852	0.325329	-1.554	0.563645	-2.11764	-3.85591	-1.81469
						TCGA-A4-8517	2.56554	14.1863	12.8233	7.27958	1.00861	8.94514	2.38822	0.0133	-0.122511	1.17804	0.876524	2.25399	-1.37746	-0.755861	2.47616
						TCGA-B3-8121	-0.117819	-1.17972	-25.1677	-1.75513	-13.7186	-6.31816	1.55741	0.457825	-2.80063	0.687638	0.334595	1.80132	-1.46672	1.23621	1.24411
						TCGA-GL-A4EM	15.6083	33.0671	36.0555	12.0535	11.3074	17.686	3.36555	1.81878	-0.16705	1.35461	-0.668374	0.948672	-1.61705	9.90578	7.68176
						TCGA-MH-A55W	-1.59605	6.87718	1.0678	3.11117	-0.202751	3.28928	3.11375	-5.9177	-1.95825	0.586132	-1.42945	-0.665162	-0.764288	-0.446521	3.82241
						TCGA-B9-A5W9	-4.79266	11.9207	31.6053	15.47	3.54784	19.8093	2.78603	-2.37559	0.308389	1.5977	-1.97012	0.210081	-2.1802	2.17723	0.121605
						TCGA-B1-A657	-15.9606	0.882678	11.4182	4.50975	-0.275453	5.14299	-0.860845	-3.81996	-5.62907	0.0542038	-3.43985	-0.092179	-3.34767	0.887534	1.55963
						TCGA-2Z-A9JJ	8.68378	-14.8452	-24.5092	-5.39727	-11.2607	-9.896	1.33827	6.3162	-4.95866	-0.911717	0.689087	2.10543	-1.41634	2.70515	-4.02169
						TCGA-SX-A7SL	6.0892	5.47797	42.3423	10.7389	14.867	22.0423	-0.0278248	-4.94939	-4.9454	0.570831	-2.74819	-0.481121	-2.26707	2.25131	-0.518675
						TCGA-SX-A7SO	-10.4115	18.1046	23.7037	9.45238	5.99044	12.9874	-1.56562	-3.23246	3.56228	0.643364	-0.967282	1.38265	-2.34993	-0.254973	2.19356
						TCGA-WN-AB4C	-9.98841	26.1751	77.6058	14.1147	30.7749	38.1915	-2.09177	-8.77913	-3.24112	0.947139	0.0315234	-0.434321	0.465844	-1.48052	2.97082
						TCGA-Y8-A8S1	6.52948	26.1139	29.2609	5.91912	12.9029	12.0237	0.835272	-2.72898	-5.3148	0.911979	-2.04482	-0.71186	-1.33296	13.4117	6.27415
						TCGA-DZ-6133	-11.0723	12.2617	-11.1129	1.17929	-6.46485	-1.45805	5.5781	3.60441	-1.16354	1.56228	2.12955	2.7961	-0.666543	-0.0845056	5.42505
						TCGA-B3-3925	-23.7156	-9.24387	-37.0571	-5.00042	-14.427	-13.6081	2.32809	2.80727	4.35641	0.929436	-1.63501	0.916579	-2.55159	-4.86666	-2.38095
						TCGA-BQ-5885	-19.6022	-12.729	9.31306	-5.38657	5.48399	2.2746	-0.965879	-14.3558	-2.94404	-1.05804	-2.22842	-0.174829	-2.05359	16.7575	0.304207
						TCGA-BQ-5886	16.1882	35.6897	73.8412	19.3601	24.3969	34.6246	-0.210833	2.93316	-5.85464	1.08584	-0.383111	0.496302	-0.879413	6.98027	5.49926
						TCGA-DZ-6131	-7.85155	11.3564	-5.86292	-1.50597	4.51918	5.35847	2.47689	0.220601	0.372118	0.677023	2.36918	2.87667	-0.507484	-0.645938	2.91206
						TCGA-A4-8310	2.9356	18.0631	19.9378	9.09045	3.6185	13.5483	2.02575	-0.635883	-0.657624	1.07166	-2.18301	-0.659697	-1.52332	6.16759	5.40878
						TCGA-IA-A40U	7.06745	12.3045	34.9623	11.2625	13.2874	14.8851	0.926629	-3.1885	-0.601017	-0.117315	-2.28392	-1.62851	-0.655411	3.8473	1.66449
						TCGA-IA-A40Y	-7.45211	-14.4444	-5.35694	-1.21275	-3.22568	-8.02011	2.02583	-7.85398	-4.50336	-0.589771	-5.9497	-1.34872	-4.60098	3.88277	0.384699
						TCGA-A4-A7UZ	-9.86514	-17.888	-9.12849	-2.93073	-6.30934	-4.31653	0.743849	-6.15081	-5.28335	-0.918635	-4.62526	-1.40761	-3.21764	1.12567	-0.0141743
						TCGA-Y8-A896	3.30467	-7.93094	1.15332	2.10112	3.04533	3.67588	-0.409116	-3.42334	-2.22082	0.485035	-3.30888	-0.574001	-2.73487	3.26646	-3.5976
						TCGA-UZ-A9PN	-5.92367	-7.63747	-8.93634	-5.27313	-3.98227	-6.86626	2.22154	-4.54745	-4.32742	-0.318317	-3.13355	0.43357	-3.56712	5.8738	0.5297
						TCGA-BQ-5877	-7.47114	-8.3758	-18.1461	-4.41623	-6.15516	-4.5244	0.973763	3.7589	-1.10904	0.3881	-1.36332	0.341488	-1.70481	2.68593	-1.46799
						TCGA-BQ-5889	-15.2453	-10.6027	-3.20971	-4.18189	0.0335584	-0.741239	-1.53676	-4.25176	-4.76176	-0.876812	-5.74735	-2.23311	-3.51424	6.69423	-0.825037
						TCGA-KM-8476	-11.8194	26.4206	84.3591	17.9294	29.697	31.2679	-1.60367	-3.43863	5.51646	1.45225	-1.77925	3.40486	-5.18411	3.71975	-6.03344
						TCGA-KO-8406	-15.9863	23.4805	34.609	12.5938	11.3122	13.3557	2.47063	5.18217	9.53612	2.28566	1.04833	4.97494	-3.9266	-1.43693	-8.71353
						TCGA-KO-8413	-14.5573	19.9223	30.5417	11.5923	11.6824	11.5721	0.517764	0.549376	5.58518	1.61226	2.09663	4.79018	-2.69355	1.03436	0.178909
						TCGA-KO-8415	6.55605	33.8722	60.0307	18.1133	21.8284	23.4892	2.52907	3.15951	6.92291	2.05187	-0.747237	3.12434	-3.87158	3.00612	2.44722
						TCGA-KO-8417	-16.4298	24.5002	47.0614	10.9317	11.2438	18.5043	-1.95982	6.31265	9.87116	2.16113	1.8123	5.01263	-3.20033	-0.627549	-8.61655
						TCGA-KM-8477	-6.43385	46.1242	57.3566	19.9084	20.9362	30.8605	3.54431	-0.0204438	11.1657	3.11063	2.26544	2.69751	-0.432073	5.17527	-9.13346
						TCGA-KN-8422	-2.83941	40.7446	72.4998	21.4904	29.8134	28.7583	-0.411961	2.89272	8.61789	2.16652	0.769146	5.43154	-4.6624	3.2314	-6.09172
						TCGA-KN-8437	-12.8928	40.914	34.4549	14.939	12.1035	17.8716	-0.407176	2.58631	2.5342	2.09452	2.70079	4.12847	-1.42769	-0.599316	3.65744
						TCGA-KO-8403	-20.0538	23.7362	45.1438	13.5016	16.4627	15.9366	0.230483	4.02428	6.27666	1.5517	-1.04422	3.61288	-4.65709	-0.862399	-5.8577
						TCGA-KM-8639	0.248679	32.2492	35.0134	12.9396	13.4028	19.9483	0.450175	7.00219	-0.567296	1.57122	4.6709	2.5228	2.1481	0.206347	-1.07657
						TCGA-AK-3440	-11.5415	35.0066	63.0657	17.7796	22.5452	23.0789	-0.952111	3.93861	10.7406	2.78111	3.45278	5.15343	-1.70065	1.42992	-0.526601
						TCGA-AS-3777	7.01748	40.8012	54.9987	13.5859	24.0365	23.8823	4.49355	6.73439	6.49656	1.53548	-0.743779	1.3967	-2.14048	2.10604	13.4486
						TCGA-BP-4994	2.4755	13.7235	6.31548	4.41211	6.57967	1.29823	-0.487569	4.69546	4.72917	2.03615	5.25888	4.54837	0.710517	-0.724975	0.788564
						TCGA-KL-8327	-20.4538	6.30737	44.346	7.09025	17.8559	13.1583	-0.632603	-8.09047	4.07531	0.517723	-2.49915	2.51158	-5.01072	-0.489048	-4.2087
						TCGA-KL-8329	-9.9104	25.6891	36.1529	12.6123	10.7128	12.2228	2.30804	9.54514	8.50887	2.55344	3.90606	6.06728	-2.16122	2.08956	-4.16438
						TCGA-KL-8332	-6.98299	26.4257	35.6506	15.057	18.0106	14.036	2.41127	12.1987	4.74122	2.09586	2.37135	4.33556	-1.96422	0.652341	-4.36112
						TCGA-KM-8439	-9.81974	40.584	55.7917	17.5285	20.5613	26.9121	-3.54395	-1.507	2.20059	1.39326	1.06923	1.40935	-0.340127	2.11919	4.50382
						TCGA-KM-8441	-6.66723	46.3959	40.772	17.0563	15.3043	23.7018	-2.10073	7.07883	1.06614	2.18592	3.91205	3.77552	0.136531	1.29941	7.64741
						TCGA-KN-8423	-16.2752	29.6517	29.6365	14.8308	11.7254	15.3772	2.92199	11.5895	7.98507	2.64247	7.96973	8.09269	-0.122964	2.81661	-7.05538
						TCGA-KN-8424	-18.4373	26.8411	33.3937	13.2057	12.8165	10.926	3.05829	12.7326	5.5253	2.15857	3.14097	5.80288	-2.66191	1.72563	-1.76065
						TCGA-KN-8425	-15.3438	25.2032	35.1723	13.7197	13.3452	15.8581	2.59212	6.41905	8.96458	2.68411	1.60983	4.555	-2.94516	1.00026	-8.41773
						TCGA-KO-8410	-8.95275	35.7037	34.817	15.7757	11.6398	19.1507	1.10672	6.69952	10.035	2.36084	7.19614	5.71556	1.48058	1.81008	-6.79716
						TCGA-KO-8411	-11.3521	36.9089	55.7022	15.0888	18.7582	22.8548	-0.424603	5.04457	11.3331	2.05705	0.955278	3.79252	-2.83724	-2.35127	-5.42457
						TCGA-A3-3374	-1.88435	27.9535	34.5542	11.2271	14.434	12.0678	1.01834	5.20745	7.68685	1.56494	0.0638107	2.44186	-2.37805	4.75593	-0.265849
						TCGA-AK-3465	-3.85451	23.0812	31.0389	13.5604	12.357	10.1199	2.49876	9.45667	9.27588	2.08867	1.84544	4.59349	-2.74805	-0.230123	-3.23889
						TCGA-B0-5117	-10.2084	31.9295	53.0881	16.359	23.2883	22.9692	0.135681	5.17632	6.40326	1.58077	1.04263	4.36209	-3.31946	2.83053	-4.46875
						TCGA-B0-5083	-9.97995	26.2572	35.2675	12.845	18.1205	16.5138	-1.83366	4.21804	6.28978	1.72855	0.970448	0.508105	0.462343	2.95415	-4.86342
						TCGA-KN-8430	-13.5565	31.0186	43.7537	16.7206	19.9636	18.7153	0.25429	5.41284	6.70512	2.31521	5.53481	5.95246	-0.417641	1.54121	-1.86938
						TCGA-KL-8324	-13.4739	15.2855	35.6839	13.6472	20.2343	14.9048	2.0494	-2.86804	3.12577	0.682629	2.61422	4.77333	-2.15911	0.00763089	-4.05855
						TCGA-KL-8331	-5.36529	23.1456	51.5002	15.3567	18.3851	18.3628	0.819092	6.90862	3.42751	1.55083	0.0725888	4.18043	-4.10784	0.847591	-4.06792
						TCGA-KL-8333	-18.5118	23.5066	18.1303	8.35954	7.60787	8.2653	1.17578	-1.53754	8.25873	2.32446	1.57907	3.28009	-1.70103	-3.03222	-4.78157
						TCGA-KL-8337	-7.13387	26.2566	48.3157	12.5152	16.1667	16.637	-0.364189	-1.21587	4.99136	2.13957	3.3447	4.76295	-1.41825	2.82535	-0.875179
						TCGA-KL-8340	-11.7262	25.7015	45.6691	13.1405	18.0593	14.8111	2.50028	7.28243	8.74918	1.974	3.99435	5.74266	-1.74831	2.00559	-8.4858
						TCGA-KM-8438	-6.09886	32.2608	60.3024	19.205	25.7773	27.6112	0.0195332	2.79222	6.66306	1.2868	2.72839	5.01364	-2.28526	4.84683	0.889746
						TCGA-KM-8442	-18.2982	15.1217	20.6555	7.63514	5.26707	7.25092	1.45036	5.52761	4.68335	1.11214	2.04915	5.19377	-3.14462	1.73875	0.112464
						TCGA-KM-8443	-25.3297	19.7297	34.5678	14.5566	14.6003	12.7165	3.96969	4.54423	7.90803	1.68881	5.01725	8.45442	-3.43717	-0.0336606	-4.70635
						TCGA-KN-8418	-7.95225	30.719	57.7247	17.6664	21.6864	22.2072	0.658972	3.31785	8.62057	2.42739	4.66206	6.86909	-2.20703	1.55966	-1.84854
						TCGA-KN-8419	1.39959	44.4827	48.8265	19.911	11.7615	23.7925	3.71585	4.10194	9.35826	2.90896	5.26094	5.0181	0.242838	0.697279	0.138581
						TCGA-KN-8421	-1.73991	29.2679	51.7104	13.0918	18.061	18.3163	0.00815562	-0.950374	5.68916	1.6324	3.07132	4.13773	-1.06641	0.446108	-2.27591
						TCGA-KN-8431	-2.06823	38.1721	67.1253	20.1437	23.1493	29.7861	2.03522	4.1611	6.56379	1.8968	4.62378	5.88103	-1.25725	3.5708	-6.13644
						TCGA-KN-8434	-15.0817	18.9691	29.5141	10.7835	12.4141	8.02765	3.96115	11.7179	6.18529	1.95966	1.4603	5.42038	-3.96008	0.185614	-4.17073
						TCGA-KN-8435	-1.41831	22.524	33.7996	12.2041	10.9963	13.1232	2.97766	12.3651	9.45228	2.26858	2.94018	6.50568	-3.5655	-0.218739	-2.70301
						TCGA-KN-8436	-12.4796	27.7784	44.8483	12.4552	16.6793	22.7993	-0.111771	0.571351	6.58851	2.10668	2.1069	3.17033	-1.06342	3.25691	0.660673
						TCGA-KO-8407	-17.8462	19.036	45.2993	12.9519	17.2979	14.9236	1.44467	5.90707	6.40224	1.357	-0.210753	4.42897	-4.63972	-0.71776	-2.68688
						TCGA-KO-8414	-11.1356	24.7305	46.1606	11.1211	16.3714	13.1974	1.22307	-0.337972	7.91618	2.03663	2.01092	4.46342	-2.4525	1.15769	1.80289
						TCGA-AK-3447	22.2429	78.105	163.507	44.3762	63.2128	73.1075	-4.86571	-3.15689	17.3019	2.6191	2.67322	0.419503	2.25372	7.48257	-1.97629
						TCGA-B2-3923	-13.0372	31.8648	37.7525	14.0731	13.2069	15.8053	2.46272	8.69447	11.9264	2.29677	3.68696	6.16894	-2.48198	-1.12176	-7.19597
						TCGA-AK-3433	-21.6448	26.1273	33.7095	15.6433	15.2662	15.4656	2.036	4.9071	10.9856	2.21389	5.95831	5.87425	0.0840547	0.16655	-6.99651
						TCGA-KL-8328	5.86964	36.9989	79.6455	23.4723	31.0526	29.7367	1.60379	6.08615	6.09686	1.99956	3.23816	5.28843	-2.05027	1.2058	1.58925
						TCGA-KL-8330	-11.1286	25.4389	46.4923	14.9709	18.149	18.5453	2.3784	3.81157	7.22054	1.93117	5.47574	5.47706	-0.00132056	0.508018	-4.85865
						TCGA-KL-8342	-9.29131	27.4066	46.1725	13.0891	14.0931	18.0036	0.486623	4.16777	4.34502	2.12969	2.30146	4.26198	-1.96052	2.15748	-2.8748
						TCGA-KL-8346	-3.68154	25.0233	48.8371	15.946	19.8651	16.7641	4.47732	3.48786	6.41231	1.13877	3.0679	5.00414	-1.93624	3.62388	-2.90784
						TCGA-KN-8432	-23.8773	23.3423	33.3302	8.44014	10.1798	11.0962	0.377799	3.75586	13.3126	2.35397	4.09507	6.14859	-2.05352	-4.44541	-8.33199
						TCGA-KO-8409	-16.2808	28.7426	85.7039	21.0908	33.5473	34.5682	0.0335082	-5.99969	5.44378	1.17286	2.02835	4.13576	-2.10741	7.21815	-2.50948
						TCGA-KL-8325	-9.42504	31.8475	30.6958	11.9886	12.6364	12.3157	3.58445	7.49619	10.1909	2.77402	6.23911	6.96974	-0.730639	0.764558	-7.79748
						TCGA-KN-8428	0.735105	19.282	30.4087	14.686	14.3295	15.4081	2.30823	6.33059	1.95737	2.72943	0.265326	2.31191	-2.04658	1.23948	1.36983
						TCGA-KL-8326	-24.7972	36.185	70.6707	16.5346	26.0005	29.0707	-0.86498	-9.91119	7.12894	1.78987	1.08721	0.910015	0.177194	3.45786	-11.4305
						TCGA-KL-8334	-7.94657	30.5003	37.6421	12.4162	16.74	13.0026	1.4128	9.66779	8.7643	2.16671	1.6691	5.62071	-3.9516	-0.472045	-3.92455
						TCGA-KL-8335	1.13586	38.1934	61.0709	20.0857	20.6851	25.2744	3.93925	2.67388	6.90212	2.55255	5.53058	6.12919	-0.598604	2.19126	1.10917
						TCGA-KL-8338	-1.40296	31.4818	57.5759	16.5613	23.0499	19.6624	1.66904	2.81382	5.66199	1.66174	0.469156	4.90626	-4.4371	2.32389	1.11802
						TCGA-KL-8344	-15.9658	19.1487	19.8399	8.4808	9.55494	6.27561	1.93703	0.197114	2.60484	1.9671	-0.626992	2.95659	-3.58358	-0.935071	-10.0497
						TCGA-KL-8345	-12.5294	33.2914	46.9388	17.5008	14.0863	20.251	2.98439	6.00639	9.29474	2.53893	4.55391	6.64075	-2.08684	-1.22917	-3.02021
						TCGA-KM-8440	-13.7148	27.9564	47.5958	14.5457	18.093	18.1739	1.2162	4.81375	11.6284	2.72326	5.8884	8.11096	-2.22256	3.35163	-8.38584
						TCGA-KN-8429	-23.4622	18.0308	30.1995	10.8283	14.9746	9.59294	1.81879	3.99841	10.6849	2.24126	2.87611	5.41235	-2.53624	-0.429012	-2.24061
						TCGA-KN-8433	1.10161	36.3523	45.6429	15.0312	21.7075	18.686	1.19746	4.98694	4.01185	1.97714	5.98959	5.02564	0.963957	6.13332	-0.589917
						TCGA-KO-8405	-10.0172	21.4791	43.5628	12.7257	17.6088	18.5243	-2.08629	0.700065	3.53444	1.06345	-0.286184	2.65575	-2.94194	3.09198	-3.38543
						TCGA-KO-8416	-9.99514	29.3523	53.4936	11.1739	20.7774	18.8804	0.957928	7.86707	5.56996	1.76659	-2.27975	3.08298	-5.36273	-1.05728	-2.50549
						TCGA-KL-8343	-24.0295	41.0922	45.2113	16.3685	21.417	20.3786	3.06263	2.21577	11.4132	3.05392	4.02939	3.84342	0.185967	1.97593	-5.60613
						TCGA-KO-8408	4.06569	35.5177	73.5039	20.5151	28.6884	29.7748	1.39624	5.06757	6.30199	1.97282	0.974207	1.85906	-0.88485	3.61439	0.766772
						TCGA-B0-4696	-10.3893	-10.4748	-18.0779	-3.16905	-8.9421	-5.19773	0.0854225	5.77634	-10.9993	-0.00220671	-8.24256	-2.67045	-5.57212	9.07054	3.8943
						TCGA-BP-4334	-19.2594	6.8693	45.6024	13.0275	23.5004	8.7332	-0.107738	1.76884	4.75992	0.978388	-1.42081	3.30047	-4.72128	-0.958468	-4.20196
						TCGA-KL-8323	1.75598	24.7961	36.4963	12.2101	12.2231	10.4446	1.62166	9.00046	9.91534	2.29629	1.7262	5.3753	-3.6491	-0.17761	-7.05405
						TCGA-B0-4821	5.19882	-23.4812	-7.99951	-7.41188	2.61419	-4.34963	0.294146	-2.1821	-2.85379	-1.35572	-3.11418	-3.87218	0.757997	1.69176	1.02486
						TCGA-KN-8426	-16.4597	30.2445	44.812	19.0252	19.3829	13.7813	2.83684	-3.23351	7.18967	2.42188	2.59241	5.07288	-2.48047	2.84704	7.24069
						TCGA-KN-8427	-18.4706	-8.84011	-19.1267	-1.17874	-6.1413	-1.51646	1.58813	-4.23742	-3.54719	-0.492221	-6.21483	2.383	-8.59784	9.82921	-0.874723
						TCGA-KL-8339	-16.9899	36.4787	66.578	21.9877	23.9766	27.9461	2.60664	2.54004	8.91618	2.79461	2.85756	3.81994	-0.962383	-1.98849	0.893841
						TCGA-KL-8336	0.628735	43.0097	59.1826	20.0645	21.1446	25.1228	2.75739	6.92258	7.55501	3.38791	1.7703	1.89128	-0.120981	4.41531	-0.108724
						TCGA-KL-8341	0.955271	39.6379	45.7862	18.7767	14.4435	18.5104	6.91976	12.5102	7.74348	2.47031	2.47822	6.27688	-3.79867	-2.05385	-0.557903
						TCGA-KO-8404	-5.18977	-17.9121	8.35985	-1.40639	3.2581	-1.79336	-0.548967	-5.82439	-12.178	-1.27484	-7.97288	-2.26142	-5.71146	4.71754	0.239519
						TCGA-B0-4688	-18.0768	-15.4294	-28.8695	-5.25671	-8.53322	-7.08973	-1.46959	1.57715	-5.66604	-0.821364	-11.1296	-1.8433	-9.28632	0.966151	3.09046
						TCGA-B0-4699	-3.41678	0.420348	-7.7916	0.458063	-0.092819	-4.73577	0.874858	9.45936	1.71263	1.23718	-1.44542	3.38693	-4.83235	-1.34878	-4.43162
