# Supplementary material for: The Cancer Genome Atlas Comprehensive Molecular Characterization of Renal Cell Carcinoma
Source: Cell Rep. Author manuscript; Available in PMC 2018 Aug 3. (PMC6075733; doi:10.1016/j.celrep.2018.03.075)
Supplement: 5 [file NIHMS958988-supplement-5.xlsx]

## Sheet: Table S4 Immune Gene Signatures
Name	Source	Description	Gene Count
B_Cell_Cluster	Iglesia MD et al. Clinical Cancer Research 2014; PMID:24916698	B cell signature	23	IGJ	KIAA0125	TNFRSF17	FCRL5	POU2AF1	CD79A	BMS1P20	ADAM6	NUGGC	MEI1	CD79B	PAX5	FCER2	FCRL2	CXCR5	CD19	FCRLA	BLK	FCRL1	MS4A1	CNR2	BANK1	TNFRSF13B
CD8_Cluster	Iglesia MD et al. Clinical Cancer Research 2014; PMID:24916698	CD8 signature specifically representing CD8+ T-cells	47	SCML4	BTLA	CD8A	GZMK	GPR171	ZNF831	PTPRCAP	TBC1D10C	CXCR6	LY9	ACAP1	SIT1	TIGIT	LCK	SIRPG	CD247	SLA2	ITK	CD96	SH2D1A	CD5	CD3E	CD2	CD3D	CXCR3	SLAMF6	IL2RG	UBASH3A	SLAMF1	PYHIN1	CD27	TRAT1	GZMA	TBX21	PTPN7	CCL5	NKG7	PRF1	CD48	SAMD3	CD3G	ZAP70	KLRK1	C16orf54	CD6	PRKCB
CD68_Cluster	Iglesia MD et al. Clinical Cancer Research 2014; PMID:24916698	Genes associated with CD68+ monocytes/macrophages	7	LRRC25	SIGLEC9	SIGLEC7	CD68	ITGAX	ADAP2	C3AR1
MacTh1_Cluster	Iglesia MD et al. Clinical Cancer Research 2014; PMID:24916698	Th1 polarizing macrophage response	105	PTPN22	PLCB2	CLEC4A	HLA-DOA	FMNL1	TAGAP	SRGN	CSF1R	CD33	C1QB	C1QC	C1QA	CTSS	CD300LF	IRF8	SCIMP	MNDA	AOAH	WDFY4	CD84	TFEC	CYBB	PIK3CG	SLCO2B1	HLA-DPA1	HLA-DPB1	HLA-DRA	HLA-DMB	HLA-DMA	CD74	SAMSN1	MPEG1	TNFRSF1B	ARHGAP25	ARHGAP30	CARD11	MS4A6A	PARVG	GPR65	CXorf21	IL12RB1	FAM78A	FGD2	SELPLG	CD37	HCLS1
T_Cell_Cluster	Iglesia MD et al. Clinical Cancer Research 2014; PMID:24916698	T cell signature	83	LINC00426	CST7	SPOCK2	GFI1	TIFAB	DCANP1	PDCD1	MAP4K1	PSTPIP1	CORO1A	SP140	FCRL3	ICOS	CTLA4	CXCL9	CRTAM	TESPA1	CCR2	CD40LG	CD38	SLAMF7	IRF4	LAX1	GVINP1	GPR174	SCML4	BTLA	CD8A	GZMK	GPR171	ZNF831	PTPRCAP	TBC1D10C	CXCR6	LY9	ACAP1	SIT1	TIGIT	LCK	SIRPG	CD247	SLA2	ITK	CD96	SH2D1A	CD5
aDC	Bindea G et al. Immunity 2013; PMID:24138885	Activated dendritic cell signature	5	CCL1	EBI3	IDO1	LAMP3	OAS3
B_Cells	Bindea G et al. Immunity 2013; PMID:24138885	B cell signature	34	MS4A1	TCL1A	HLA-DOB	PNOC	KIAA0125	CD19	CR2	FCRL2	BLK	IGHG1	COCH	OSBPL10	IGHA1	TNFRSF17	ABCB4	BLNK	GLDC	MEF2C	IGHM	NA	SPIB	GNG7	IGKC	CD72	MICAL3	BCL11A	BACH2	IGL	CCR9	QRSL1	DTNB	HLA-DQA1	SCN3A	SLC15A2
CD8_T_Cells	Bindea G et al. Immunity 2013; PMID:24138885	CD8 signature specifically representing CD8+ T-cells	37	CD8A	CD8B	PF4	PRR5	SF1	LIME1	ARHGAP8	GZMM	SLC16A7	SRSF7	APBA2	HAUS3	LEPROTL1	GADD45A	ZFP36L2	KAT6A	ZEB1	ZNF609	MAPKAPK5-AS1	THUMPD1	VAMP2	ZNF91	ZNF22	TMC6	DNAJB1	FLT3LG	CDKN2AIP	TSC22D3	TBCC	RBM3	ABT1	TMEM259	CAMLG	PPP1R2	AES	KLF9	PRF1
Cytotoxic_Cells	Bindea G et al. Immunity 2013; PMID:24138885	Cytotoxin lymphoctte sigjnature	17	KLRF1	GNLY	CTSW	KLRB1	KLRK1	NKG7	GZMH	KLRD1	ZBTB16	RUNX3	APOL3	RORA	APBA2	SIGIRR	WHAMMP3	DUSP2	GZMA
DC	Bindea G et al. Immunity 2013; PMID:24138885	Dendritic cell signature	7	CD209	CCL17	HSD11B1	CCL13	CCL22	PPFIBP2	NPR1
Eosinophils	Bindea G et al. Immunity 2013; PMID:24138885	Eosinophil signature	32	IL5RA	ADGRE1	KCNH2	CCR3	GALC	TKTL1	NA	CLC	THBS1	HIST1H1C	CYSLTR2	HRH4	RNASE2	CAT	LRP5L	SYNJ1	THBS4	PTGDR2	KBTBD11	ABHD2	TIPARP	SMPD3	MYO15B	TGIF1	RRP12	CD101	HES1	RCOR3	EPN2	C9orf156	SIAH1	ACACB
iDC	Bindea G et al. Immunity 2013; PMID:24138885	Immature dendritic cell signature	31	CD1B	VASH1	F13A1	MMP12	FABP4	CLEC10A	SYT17	MS4A6A	CTNS	GUCA1A	CARD9	CD1E	ABCG2	CD1A	PPARG	RAP1GAP	SLC7A8	GSTT1	PDXK	FZD2	CSF1R	HS3ST2	CH25H	LMAN2L	SLC26A6	BLVRB	NUDT9	PREP	DCSTAMP	TACSTD2	CD1C
Macrophages	Bindea G et al. Immunity 2013; PMID:24138885	Macrophage signature	33	MARCO	CXCL5	SCG5	SULT1C2	CTSK	COLEC12	PCOLCE2	CHIT1	PTGDS	ANOS1	CLEC5A	GPC4	ME1	DNASE2B	CCL7	FN1	GM2A	SCARB2	BCAT1	RAI14	MSR1	COL8A2	CD163	APOE	CHI3L1	ATG7	CD84	FDX1	MS4A4A	SGMS1	EMP1	CYBB	CD68
Mast_Cells	Bindea G et al. Immunity 2013; PMID:24138885	Mast cell signature	30	PRG2	CTSG	SLC18A2	CPA3	TPSB2	MS4A2	TPSAB1	GATA2	HDC	ELANE	VWA5A	CMA1	HPGDS	MLPH	ADCYAP1	SIGLEC6	CALB2	SLC24A3	KIT	TAL1	ABCC4	PPM1H	MAOB	HPGD	SCG2	PTGS1	CEACAM8	MPO	NR0B1	LINC01140
Neutrophils	Bindea G et al. Immunity 2013; PMID:24138885	Neutrophil signature	12	CSF3R	CYP4F3	VNN3	CXCR1	CXCR2	MME	FCGR3B	DYSF	KCNJ15	FCAR	CEACAM3	FPR2
NK_CD56bright_Cells	Bindea G et al. Immunity 2013; PMID:24138885	CD56 bright NK cell signature (abundant cytokine producers, weakly cytotoxic)	11	RRAD	XCL1	TRAPPC9	FOXJ1	2017-03-06	DUSP4	PLA2G6	MADD	LPCAT4	MPPED1	MUC3B
NK_CD56dim_Cells	Bindea G et al. Immunity 2013; PMID:24138885	CD56 bright NK cell signature (Strongly cytotoxic)	15	SPON2	KIR2DL3	GZMB	KIR3DS1	KIR3DL1	TTC38	PMEPA1	IL21R	KIR3DL2	KIR3DL3	KIR2DS5	NA	GTF3C1	KIR2DS1	S1PR5
NK_Cells	Bindea G et al. Immunity 2013; PMID:24138885	NK cell signature	37	NA	GAGE2C	ZNF747	XCL1	XCL2	GNAS	SLC30A5	SGMS1	MCM3AP	TBXA2R	CDC5L	NA	FUT5	FGF18	MRC2	NA	PSMD4	PRX	ZNF205	APBB2	ZNF528	MAPRE3	BCL2	KANK2	ATL2	SPN	FZR1	PDLIM4	TRPV6	LDB3	ADARB1	PPP4R3A	TCTN2	TINAGL1	IGFBP5	ALDH1B1	NCR1
pDC	Bindea G et al. Immunity 2013; PMID:24138885	Plasmacytoid dendritic cell signature	1	IL3RA
T_Cells	Bindea G et al. Immunity 2013; PMID:24138885	T cell signature	19	CD3D	CD3G	CD28	TRAT1	PRKCQ	BCL11B	CD2	LCK	TRBC1	TRAC	ITM2A	SH2D1A	CD6	CD96	NCALD	GIMAP5	TRA	CD3E	SKAP1
T_Helper_Cells	Bindea G et al. Immunity 2013; PMID:24138885	CD4+ helper T cell signature	24	ICOS	LRBA	ITM2A	FAM111A	PHF10	NUP107	SEC24C	NAP1L4	BATF	ASF1A	FRYL	SRSF10	YME1L1	TRA	RPA1	UBE2L3	ANP32B	DDX50	BORA	PPP2R5C	SLC25A12	ATF2	CD28	GOLGA8A
Tcm	Bindea G et al. Immunity 2013; PMID:24138885	Central memory T cell signature	39	CDC14A	USP9Y	PCNX	ATM	FOXP1	KLF12	ST3GAL1	INPP4B	CASP8	KMT2A	PCM1	LOC441155	PHC3	NFATC3	FAM153B	TIMM8A	ATF7IP	REPS1	PSPC1	NMT2	HNRNPH1	STX16	CYLD	SNRPN	TRAF3IP3	NEFL	POLR2J2	AQP3	N4BP2L2-IT2	PDXDC2P	CLUAP1	DOCK9	NA	CREBZF	CEP68	TXK	SLC7A6	FYB	MAP3K1
Tem	Bindea G et al. Immunity 2013; PMID:24138885	Effector memory T cell signature	15	TRA	PRKY	EZR	GDPD5	NA	MEFV	SND1-IT1	FLI1	TBC1D5	DDX17	AKT3	EWSR1	TBCD	NFATC4	LTK
TFH	Bindea G et al. Immunity 2013; PMID:24138885	Follicular helper T cell signature	32	CHI3L2	CXCL13	CHGB	MYO7A	CDK5R1	ST8SIA1	PDCD1	KIAA1324	PVALB	ICA1	TSHR	HEY1	TOX	CXCR5	SLC7A10	SMAD1	POMT1	MKL2	PTPN13	PASK	KCNK5	LDLRAD4	ZNF764	MYO6	SIRPG	THADA	MAGEH1	B3GAT1	MAF	SH3TC1	HIST1H4K	STK39
Tgd	Bindea G et al. Immunity 2013; PMID:24138885	Gamma delta T cell signature	6	TRD	TARP	C1orf61	TRGV9	CD160	FEZ1
Th1_Cells	Bindea G et al. Immunity 2013; PMID:24138885	Th1 T helper cell signature	27	IFNG	LTA	APBB2	DOK5	IL12RB2	APOD	ZBTB32	CD38	CSF2	CTLA4	CD70	DPP4	EGFL6	BST2	DUSP5	LRP8	IL22	DGKI	CCL4	GGT1	LRRN3	SYNGR3	ATP9A	BTG3	CMAHP	HBEGF	SGCB
Th2_Cells	Bindea G et al. Immunity 2013; PMID:24138885	Th2 T helper cell signature	27	PMCH	AHI1	PTGIS	CXCR6	EVI5	IL26	MB	NEIL3	GSTA4	PHEX	SMAD2	CENPF	ANK1	ADCY1	NA	LAIR2	SNRPD1	MICAL2	DHFR	WDHD1	BIRC5	SLC39A14	HELLS	LIMA1	CDC25C	CDC7	GATA3
Th17_Cells	Bindea G et al. Immunity 2013; PMID:24138885	Th17 T helper cell signautre	3	IL17A	IL17RA	RORC
TReg	Bindea G et al. Immunity 2013; PMID:24138885	Regulatory T cell signature	1	FOXP3
IGG_Cluster	Fan C et al. BMC Med Genomics 2011; PMID:21214954	Immunoglobulin G signature	14	CD27	IL2RG	CD79A	PIM2	POU2AF1	IGKC	IGLV3-25	IGL	JCHAIN	TNFRSF17	NTN3	CXCL8	HLA-C	LAX1
B_Cell	Palmer C et al. BMC Genomics 2006; PMID:16704732	B cell signature	126	SLC22A3	IGKC	FGD2	SIDT2	CACNA2D2	USP6NL	CPSF2	UBR5	NIPAL4	NA	WEE1	PMAIP1	SLC2A5	BEND4	SP140	GLDC	GSTZ1	NA	EML6	FCRLA	LRMP	BTK	HLA-DMB	NA	SAV1	PLEKHF2	STAG3	HHEX	LINC00926	WDR11	SSU72	CD19	SYNGR2	NA	ZNF532	TRIM56	MEF2C	INPPL1	NFKBIE	JUP	EGR1	FCRL2	TBC1D1	ANKH	TRIO	RGS13
BCell_60gene	Schmidt M et al Cancer Res 2008; PMID:18593943	B cell signature	25	MZB1	IGKC	IGH	IGHA1	IGLJ3	IGHM	IGHD	IGK	IGLL3P	IGLV1-44	IGLC1	GUSBP11	POU2AF1	IGLL5	IGHG1	JCHAIN	SEL1L3	CD38	IGHA2	IGHG2	CYAT1	IGHV4-31	IGHG3	IGHV3-23	IGHG4
T_Cell	Palmer C et al. BMC Genomics 2006; PMID:16704732	T cell signature	126	SLC35D2	CD3E	S100A8	GATA3	GIPC1	CCL5	PRKCA	SLCO3A1	CEP85L	KLRB1	CD5	SH2D1A	S100A10	IL6ST	CD247	CD6	SBK1	GBP2	KLRG1	TIAM1	MYBL1	TACC3	RASGRP1	LAT	OSBP2	LIMA1	UPP1	RNF213	MAPKAPK5	ACVR2B	FYB	NA	HSPA1L	LEF1	MRPL27	LRIG1	RARRES3	DPP4	TRA	APBA2	SPOCK2	MLLT3	PCSK5	BCL11B	VIPR1	RUNX2
CD8	Palmer C et al. BMC Genomics 2006; PMID:16704732	CD8 signature specifically representing CD8+ T-cells	20	DUSP2	ADGRG1	CST7	FCGBP	S100B	ADRB2	KLRC4	CCL5	IL2RB	GNLY	KLRC1	CD8A	C1orf21	NA	CCL4L2	TBX21	TSPAN32	KLRG1	PRF1	GZMH
LCK	Rody A et al. Breast Cancer Res 2009; PMID:19272155	Lymphocyte-specific kinase metagene siganture	50	ARHGAP15	KLRK1	SASH3	ARHGAP25	SLAMF1	GIMAP5	SH2D1A	CCR7	ITK	TRBV19	RAC2	CORO1A	PIK3CD	LPXN	PRKCB	STAT4	GMFG	SELPLG	FGL2	EVI2B	CSF2RB	GZMK	SAMSN1	GIMAP4	IRF8	NCKAP1L	IL10RA	TRAC	INPP5D	PLAC8	CCL5	CD247	LTB	IL2RG	HCLS1	IL7R	CD53	NA	LCK	CD3D	CD27	GZMA	SELL	TRBV21-1	CD2	CD48
GO_BCR_Signaling	Gene Ontology terms 0050853 - GO:0050853; PMID:NA	B cell receptor signaling-associated signature	27	BCAR1	BCL2	BLK	BTK	CD19	CD38	CD79A	CTLA4	KLHL6	LAT2	LCK	LIME1	LYN	MAPK1	MEF2C	MNDA	NCKAP1L	NFAM1	NFATC2	PIK3CD	PLCG2	PLEKHA1	PRKCB	PTPRC	SYK	TEC	VAV3
GO_TCR_Signaling	Gene Ontology terms 0050852 - GO:0050852; PMID:NA	T cell receptor signaling-associated signature	88	BCAR1	BCL10	CACNB3	CARD11	CD247	CD3D	CD3E	CD3G	CD4	CHUK	CSK	ENAH	FOXP3	FYB	FYN	GATA3	GRAP2	HLA-DMA	HLA-DMB	HLA-DOA	HLA-DOB	HLA-DPA1	HLA-DPB1	HLA-DQA1	HLA-DQA2	HLA-DQB1	HLA-DQB2	HLA-DRA	HLA-DRB1	HLA-DRB3	HLA-DRB4	HLA-DRB5	IKBKB	IKBKG	INPP5D	ITK	LAT	LCK	LCP2	MALT1	MAP3K7	MAPK1	NCK1	NFKB1	NFKBIA	PAG1
IL_8	Rody A et al. Breast Cancer Res 2011; PMID:21978456	IL-8 inflammatory pathway-associated signature	3	CXCL1	CXCL8	CXCL2
Immunosuppression	Kardos J and Chai S et al. JCI insights 2016; PMID:in press	Immunosuppression-associated signature	13	CD274	IDO1	FASLG	CTLA4	PDCD1	LAG3	HAVCR2	PDCD1LG2	IL10	TNF	TGFB1	IL12A	PTGS2
Mac_CSF1	Beck et al clin Cancer Research 2009; PMID:19188147	Macrophage colony-stimulating factor 1 signature	112	ADCY7	ALOX5AP	AMPD3	APOC1	APOE	ARHGAP15	ARRB2	B2M	BTK	KIAA0226L	C1orf54	C3AR1	CASP1	CCL2	CCL5	CCRL2	CD163	CD33	CD48	CD52	CD53	CD84	CD86	CD8A	ADGRE5	CECR1	CORO1A	CPVL	CSF1R	CTSC	CTSS	CXCR4	CYBB	DAPK1	DOCK2	EVI2A	EVI2B	FCER1G	FCGR1A	FCGR2A	FCGR2B	FCGR3A	FGL2	FGR	FLI1	FMNL1
[truncated: 240 more columns]
